# Supplementary material for: Tris(5,6-dimethyl-1H-benzimidazole-κN 3)(pyridine-2,6-dicarboxyl­ato-κ3 O 2,N,O 6)nickel(II)
Source: Acta Crystallogr Sect E Struct Rep Online. 2012 May 5;68(Pt 6):m739. doi: 10.1107/S1600536812019502 (PMC3379080; doi:10.1107/S1600536812019502)
Supplement: Supplementary file 1 [file e-68-0m739-sup1.cif]

##############################################################################
#                                                                            #
# This CIF contains the data in a paper accepted for publication in          #
# Acta Crystallographica Section E. It conforms to the requirements of       #
# Notes for Authors for Acta Crystallographica Section E, and has been       #
# peer reviewed under the auspices of the IUCr Commission on Journals.       #
#                                                                            #
# Full details of the Crystallographic Information File format               #
# are given in the paper "The Crystallographic Information File (CIF):       #
# a New Standard Archive File for Crystallography" by S. R. Hall, F. H.      #
# Allen and I. D. Brown [Acta Cryst. (1991), A47, 655-685].                  #
#                                                                            #
# The current version of the core CIF dictionary is obtainable from          #
# ftp://ftp.iucr.org/pub/cif_core.dic.                                       #
#                                                                            #
# Software is freely available for graphical display of the structure(s)     #
# in this CIF. For information consult the CIF software page                 #
# http://www.iucr.org/resources/cif/software.                                #
#                                                                            #
# This file may be used for bona fide research purposes within the           #
# scientific community so long as proper attribution is given to the journal # 
# article from which it was obtained.                                        #
#                                                                            #
##############################################################################
data_I
_audit_creation_method     SHELXL-97
_chemical_name_systematic
;
Tris(5,6-dimethyl-1<i>H</i>-benzimidazole-\k<i>N</i>^3^)(pyridine-2,6-
dicarboxylato-\k^3^<i>O</i>^2^,<i>N</i>,<i>O</i>^6^)nickel(II)
;
_chemical_name_common     ?
_chemical_formula_moiety     'C34 H33 N7 Ni O4'
_chemical_formula_sum     'C34 H33 N7 Ni O4'
_chemical_formula_iupac     '[Ni (C7 H3 N O4) (C9 H10 N2)3]'
_chemical_formula_weight     662.38
_chemical_melting_point     ?
_symmetry_cell_setting     triclinic
_symmetry_space_group_name_H-M     'P -1'
_symmetry_space_group_name_Hall     '-P 1'
loop_
    _symmetry_equiv_pos_as_xyz
    'x, y, z'
    '-x, -y, -z'
_cell_length_a     7.5884(7)
_cell_length_b     9.4499(9)
_cell_length_c     23.839(2)
_cell_angle_alpha     89.0040(9)
_cell_angle_beta     81.4840(10)
_cell_angle_gamma     74.0780(10)
_cell_volume     1625.3(3)
_cell_formula_units_Z     2
_cell_measurement_reflns_used     ?
_cell_measurement_theta_min     ?
_cell_measurement_theta_max     ?
_cell_measurement_temperature     293(2)
_exptl_crystal_description     block
_exptl_crystal_colour     green
_exptl_crystal_size_max     0.18
_exptl_crystal_size_mid     0.15
_exptl_crystal_size_min     0.14
_exptl_crystal_density_diffrn     1.353
_exptl_crystal_density_meas     ?
_exptl_crystal_density_method     'not measured'
_exptl_crystal_F_000     692
_exptl_absorpt_coefficient_mu     0.646
_exptl_absorpt_correction_type     multi-scan
_exptl_absorpt_process_details     '(<i>SADABS</i>; Sheldrick, 1996)'
_exptl_absorpt_correction_T_min     0.8716
_exptl_absorpt_correction_T_max     0.9351
_exptl_special_details     ?
_diffrn_ambient_temperature     293(2)
_diffrn_radiation_type     MoK\a
_diffrn_radiation_wavelength     0.71073
_diffrn_radiation_source     'fine-focus sealed tube'
_diffrn_radiation_monochromator     graphite
_diffrn_measurement_device_type     'Bruker APEXII CCD'
_diffrn_measurement_method     '\f and \w'
_diffrn_detector_area_resol_mean     ?
_diffrn_reflns_number     12396
_diffrn_reflns_av_R_equivalents     0.0210
_diffrn_reflns_av_sigmaI/netI     0.0293
_diffrn_reflns_theta_min     2.24
_diffrn_reflns_theta_max     25.02
_diffrn_reflns_theta_full     25.02
_diffrn_measured_fraction_theta_max     0.997
_diffrn_measured_fraction_theta_full     0.997
_diffrn_reflns_limit_h_min     -9
_diffrn_reflns_limit_h_max     9
_diffrn_reflns_limit_k_min     -11
_diffrn_reflns_limit_k_max     11
_diffrn_reflns_limit_l_min     -28
_diffrn_reflns_limit_l_max     28
_diffrn_standards_number     0
_diffrn_standards_interval_count     ?
_diffrn_standards_interval_time     ?
_diffrn_standards_decay_%     ?
_refine_special_details
;
Refinement of <i>F</i>^2^ against ALL reflections. The weighted <i>R</i>-factor
<i>wR</i> and goodness of fit <i>S</i> are based on <i>F</i>^2^, conventional
<i>R</i>-factors <i>R</i> are based on <i>F</i>, with <i>F</i> set to zero for
negative <i>F</i>^2^. The threshold expression of <i>F</i>^2^ >
\s(<i>F</i>^2^) is used only for calculating <i>R</i>-factors(gt) <i>etc</i>.
and is not relevant to the choice of reflections for refinement.
<i>R</i>-factors based on <i>F</i>^2^ are statistically about twice as large
as those based on <i>F</i>, and <i>R</i>- factors based on ALL data will be
even larger.
;
_reflns_number_total     5721
_reflns_number_gt     5078
_reflns_threshold_expression     I>2sigma(I)
_refine_ls_structure_factor_coef     Fsqd
_refine_ls_matrix_type     full
_refine_ls_R_factor_all     0.0369
_refine_ls_R_factor_gt     0.0318
_refine_ls_wR_factor_gt     0.0828
_refine_ls_wR_factor_ref     0.0868
_refine_ls_goodness_of_fit_ref     0.943
_refine_ls_restrained_S_all     0.943
_refine_ls_number_reflns     5721
_refine_ls_number_parameters     421
_refine_ls_number_restraints     0
_refine_ls_hydrogen_treatment     constr
_refine_ls_weighting_scheme     calc
_refine_ls_weighting_details
         'calc w=1/[\s^2^(Fo^2^)+(0.0503P)^2^+0.7157P] where P=(Fo^2^+2Fc^2^)/3'
_atom_sites_solution_hydrogens     geom
_atom_sites_solution_primary     direct
_atom_sites_solution_secondary     difmap
_refine_ls_shift/su_max     0.001
_refine_ls_shift/su_mean     0.000
_refine_diff_density_max     0.271
_refine_diff_density_min     -0.341
_refine_ls_extinction_method     none
_refine_ls_extinction_coef     ?
loop_
    _atom_type_symbol
    _atom_type_description
    _atom_type_scat_dispersion_real
    _atom_type_scat_dispersion_imag
    _atom_type_scat_source
    'C' 'C' 0.0033 0.0016
                         'International Tables Vol C Tables 4.2.6.8 and 6.1.1.4'
    'Ni' 'Ni' 0.3393 1.1124
                         'International Tables Vol C Tables 4.2.6.8 and 6.1.1.4'
    'O' 'O' 0.0106 0.0060
                         'International Tables Vol C Tables 4.2.6.8 and 6.1.1.4'
    'N' 'N' 0.0061 0.0033
                         'International Tables Vol C Tables 4.2.6.8 and 6.1.1.4'
    'H' 'H' 0.0000 0.0000
                         'International Tables Vol C Tables 4.2.6.8 and 6.1.1.4'
_computing_data_collection     'APEX2 (Bruker, 2007)'
_computing_cell_refinement     'SAINT (Bruker, 2007)'
_computing_data_reduction     'SAINT (Bruker, 2007)'
_computing_structure_solution     'SHELXS97 (Sheldrick, 2008)'
_computing_structure_refinement     'SHELXL97 (Sheldrick, 2008)'
_computing_molecular_graphics     'SHELXTL (Sheldrick, 2008)'
_computing_publication_material     'SHELXTL (Sheldrick, 2008)'
loop_
    _atom_site_type_symbol
    _atom_site_label
    _atom_site_fract_x
    _atom_site_fract_y
    _atom_site_fract_z
    _atom_site_U_iso_or_equiv
    _atom_site_adp_type
    _atom_site_calc_flag
    _atom_site_refinement_flags
    _atom_site_occupancy
    _atom_site_symmetry_multiplicity
    _atom_site_disorder_assembly
    _atom_site_disorder_group
    Ni Ni1 0.99661(3) 0.63280(2) 0.222282(9) 0.02907(9) Uani d . 1 1 . .
    N N1 0.9467(2) 0.84068(16) 0.19677(6) 0.0297(3) Uani d . 1 1 . .
    N N4 0.8878(2) 0.57135(18) 0.15400(7) 0.0365(4) Uani d . 1 1 . .
    N N2 1.1152(2) 0.68619(17) 0.29151(7) 0.0342(4) Uani d . 1 1 . .
    N N6 1.0510(2) 0.41948(17) 0.24934(7) 0.0362(4) Uani d . 1 1 . .
    O O3 0.71968(17) 0.73993(13) 0.26733(6) 0.0349(3) Uani d . 1 1 . .
    O O2 1.24640(17) 0.62840(15) 0.16685(6) 0.0389(3) Uani d . 1 1 . .
    O O4 0.51849(18) 0.96040(15) 0.28495(7) 0.0459(4) Uani d . 1 1 . .
    C C23 0.9603(3) 0.1205(2) 0.33262(9) 0.0443(5) Uani d . 1 1 . .
    H H23 1.0312 0.0285 0.3419 0.053 Uiso calc R 1 1 . .
    C C7 0.6658(2) 0.87699(19) 0.26080(8) 0.0313(4) Uani d . 1 1 . .
    C C6 0.7936(2) 0.9412(2) 0.21938(8) 0.0318(4) Uani d . 1 1 . .
    C C25 1.2158(3) 0.3253(2) 0.24373(9) 0.0423(5) Uani d . 1 1 . .
    H H25 1.3208 0.3441 0.2232 0.051 Uiso calc R 1 1 . .
    C C9 1.0555(3) 0.6914(2) 0.35000(8) 0.0334(4) Uani d . 1 1 . .
    C C1 1.0729(3) 0.8747(2) 0.15801(8) 0.0351(4) Uani d . 1 1 . .
    O O1 1.3415(2) 0.7556(2) 0.09431(7) 0.0637(5) Uani d . 1 1 . .
    N N7 1.2178(2) 0.19856(18) 0.27062(8) 0.0453(4) Uani d . 1 1 . .
    H H7A 1.3124 0.1237 0.2712 0.054 Uiso calc R 1 1 . .
    C C17 0.9343(3) 0.3497(2) 0.28265(8) 0.0337(4) Uani d . 1 1 . .
    N N3 1.3074(2) 0.7679(2) 0.33549(7) 0.0439(4) Uani d . 1 1 . .
    H H3A 1.4004 0.7997 0.3400 0.053 Uiso calc R 1 1 . .
    C C8 1.2639(3) 0.7329(2) 0.28601(9) 0.0392(5) Uani d . 1 1 . .
    H H8 1.3330 0.7411 0.2511 0.047 Uiso calc R 1 1 . .
    C C2 1.2345(3) 0.7425(2) 0.13747(8) 0.0393(5) Uani d . 1 1 . .
    C C27 0.9756(3) 0.4677(2) 0.11018(8) 0.0343(4) Uani d . 1 1 . .
    C C18 0.7458(3) 0.3971(2) 0.30265(8) 0.0370(4) Uani d . 1 1 . .
    H H18 0.6745 0.4876 0.2922 0.044 Uiso calc R 1 1 . .
    C C28 1.1593(3) 0.3843(2) 0.09756(8) 0.0389(4) Uani d . 1 1 . .
    H H28 1.2472 0.3954 0.1192 0.047 Uiso calc R 1 1 . .
    C C24 1.0398(3) 0.2113(2) 0.29699(8) 0.0385(5) Uani d . 1 1 . .
    C C16 0.9040(3) 0.6554(2) 0.38086(9) 0.0408(5) Uani d . 1 1 . .
    H H16 0.8247 0.6195 0.3625 0.049 Uiso calc R 1 1 . .
    C C19 0.6656(3) 0.3076(2) 0.33837(9) 0.0392(5) Uani d . 1 1 . .
    C C34 0.8467(3) 0.4538(2) 0.07628(9) 0.0400(5) Uani d . 1 1 . .
    C C10 1.1749(3) 0.7435(2) 0.37780(9) 0.0389(4) Uani d . 1 1 . .
    N N5 0.6813(2) 0.5511(2) 0.10001(8) 0.0508(5) Uani d . 1 1 . .
    H H5A 0.5765 0.5671 0.0879 0.061 Uiso calc R 1 1 . .
    C C22 0.7744(3) 0.1691(2) 0.35405(9) 0.0426(5) Uani d . 1 1 . .
    C C29 1.2092(3) 0.2845(2) 0.05225(9) 0.0441(5) Uani d . 1 1 . .
    C C5 0.7630(3) 1.0872(2) 0.20455(10) 0.0462(5) Uani d . 1 1 . .
    H H5 0.6570 1.1581 0.2207 0.055 Uiso calc R 1 1 . .
    C C3 1.0500(3) 1.0176(3) 0.14083(10) 0.0513(6) Uani d . 1 1 . .
    H H3 1.1374 1.0417 0.1135 0.062 Uiso calc R 1 1 . .
    C C26 0.7146(3) 0.6156(2) 0.14517(9) 0.0457(5) Uani d . 1 1 . .
    H H26 0.6236 0.6855 0.1682 0.055 Uiso calc R 1 1 . .
    C C14 0.7053(4) 0.6362(4) 0.47250(12) 0.0769(8) Uani d . 1 1 . .
    H H14A 0.6200 0.7242 0.4900 0.115 Uiso calc R 1 1 . .
    H H14B 0.7447 0.5672 0.5013 0.115 Uiso calc R 1 1 . .
    H H14C 0.6455 0.5934 0.4473 0.115 Uiso calc R 1 1 . .
    C C32 1.0753(4) 0.2693(2) 0.01906(9) 0.0498(6) Uani d . 1 1 . .
    C C33 0.8945(3) 0.3547(3) 0.03046(9) 0.0502(5) Uani d . 1 1 . .
    H H33 0.8070 0.3464 0.0082 0.060 Uiso calc R 1 1 . .
    C C15 0.8732(3) 0.6738(3) 0.43916(9) 0.0496(5) Uani d . 1 1 . .
    C C11 1.1441(3) 0.7635(3) 0.43657(9) 0.0519(6) Uani d . 1 1 . .
    H H11 1.2237 0.7997 0.4548 0.062 Uiso calc R 1 1 . .
    C C31 1.1298(5) 0.1571(3) -0.02934(11) 0.0750(8) Uani d . 1 1 . .
    H H31A 1.0250 0.1635 -0.0484 0.112 Uiso calc R 1 1 . .
    H H31B 1.1704 0.0601 -0.0147 0.112 Uiso calc R 1 1 . .
    H H31C 1.2287 0.1765 -0.0556 0.112 Uiso calc R 1 1 . .
    C C12 0.9932(4) 0.7287(3) 0.46718(9) 0.0554(6) Uani d . 1 1 . .
    C C4 0.8950(4) 1.1245(3) 0.16495(11) 0.0579(6) Uani d . 1 1 . .
    H H4 0.8790 1.2220 0.1546 0.069 Uiso calc R 1 1 . .
    C C20 0.4618(3) 0.3609(3) 0.36204(11) 0.0574(6) Uani d . 1 1 . .
    H H20A 0.4480 0.3879 0.4014 0.086 Uiso calc R 1 1 . .
    H H20B 0.4040 0.2837 0.3582 0.086 Uiso calc R 1 1 . .
    H H20C 0.4039 0.4449 0.3415 0.086 Uiso calc R 1 1 . .
    C C13 0.9562(5) 0.7524(4) 0.53117(11) 0.0908(10) Uani d . 1 1 . .
    H H13A 1.0543 0.7846 0.5433 0.136 Uiso calc R 1 1 . .
    H H13B 0.9503 0.6616 0.5491 0.136 Uiso calc R 1 1 . .
    H H13C 0.8405 0.8258 0.5416 0.136 Uiso calc R 1 1 . .
    C C21 0.6875(4) 0.0748(3) 0.39503(11) 0.0608(7) Uani d . 1 1 . .
    H H21A 0.7793 -0.0147 0.4009 0.091 Uiso calc R 1 1 . .
    H H21B 0.5884 0.0518 0.3796 0.091 Uiso calc R 1 1 . .
    H H21C 0.6395 0.1274 0.4306 0.091 Uiso calc R 1 1 . .
    C C30 1.4084(4) 0.1915(3) 0.03947(11) 0.0643(7) Uani d . 1 1 . .
    H H30A 1.4795 0.2179 0.0656 0.096 Uiso calc R 1 1 . .
    H H30B 1.4592 0.2084 0.0014 0.096 Uiso calc R 1 1 . .
    H H30C 1.4128 0.0894 0.0432 0.096 Uiso calc R 1 1 . .
loop_
    _atom_site_aniso_label
    _atom_site_aniso_U_11
    _atom_site_aniso_U_22
    _atom_site_aniso_U_33
    _atom_site_aniso_U_12
    _atom_site_aniso_U_13
    _atom_site_aniso_U_23
    Ni1 0.02265(13) 0.02596(14) 0.03356(14) -0.00152(9) 0.00148(9) 0.00487(9)
    N1 0.0260(8) 0.0300(8) 0.0320(8) -0.0065(6) -0.0031(6) 0.0069(6)
    N4 0.0296(8) 0.0356(9) 0.0405(9) -0.0043(7) -0.0027(7) 0.0024(7)
    N2 0.0307(8) 0.0341(8) 0.0354(9) -0.0071(7) -0.0015(7) 0.0052(7)
    N6 0.0329(9) 0.0284(8) 0.0421(9) -0.0010(7) -0.0037(7) 0.0052(7)
    O3 0.0266(6) 0.0282(7) 0.0438(8) -0.0027(5) 0.0035(5) 0.0076(6)
    O2 0.0274(7) 0.0441(8) 0.0395(8) -0.0039(6) 0.0022(6) 0.0033(6)
    O4 0.0290(7) 0.0337(8) 0.0642(10) 0.0022(6) 0.0063(7) 0.0032(7)
    C23 0.0577(14) 0.0256(10) 0.0444(12) -0.0020(9) -0.0101(10) 0.0061(9)
    C7 0.0239(9) 0.0286(10) 0.0383(10) -0.0027(7) -0.0034(8) 0.0021(8)
    C6 0.0295(9) 0.0275(9) 0.0364(10) -0.0046(7) -0.0052(8) 0.0052(8)
    C25 0.0344(11) 0.0362(11) 0.0489(12) -0.0003(9) -0.0014(9) 0.0053(9)
    C9 0.0337(10) 0.0284(9) 0.0345(10) -0.0037(8) -0.0036(8) 0.0041(8)
    C1 0.0314(10) 0.0448(11) 0.0312(10) -0.0152(8) -0.0038(8) 0.0096(8)
    O1 0.0379(8) 0.0897(13) 0.0485(9) -0.0043(8) 0.0132(7) 0.0230(9)
    N7 0.0388(10) 0.0315(9) 0.0539(11) 0.0081(7) -0.0040(8) 0.0064(8)
    C17 0.0397(10) 0.0241(9) 0.0354(10) -0.0049(8) -0.0071(8) 0.0027(8)
    N3 0.0341(9) 0.0525(11) 0.0479(10) -0.0169(8) -0.0058(8) 0.0023(8)
    C8 0.0336(10) 0.0428(11) 0.0391(11) -0.0106(9) 0.0006(8) 0.0053(9)
    C2 0.0257(10) 0.0573(13) 0.0335(10) -0.0108(9) -0.0011(8) 0.0072(9)
    C27 0.0384(10) 0.0300(10) 0.0337(10) -0.0101(8) -0.0026(8) 0.0073(8)
    C18 0.0364(10) 0.0260(9) 0.0441(11) -0.0006(8) -0.0071(9) 0.0038(8)
    C28 0.0390(11) 0.0367(11) 0.0387(11) -0.0091(9) -0.0010(9) 0.0034(8)
    C24 0.0424(11) 0.0283(10) 0.0394(11) 0.0003(8) -0.0082(9) 0.0006(8)
    C16 0.0403(11) 0.0423(11) 0.0398(11) -0.0138(9) -0.0016(9) 0.0052(9)
    C19 0.0439(11) 0.0338(10) 0.0394(11) -0.0105(9) -0.0047(9) 0.0006(8)
    C34 0.0427(11) 0.0402(11) 0.0395(11) -0.0150(9) -0.0081(9) 0.0096(9)
    C10 0.0370(11) 0.0362(11) 0.0415(11) -0.0070(8) -0.0059(9) 0.0045(9)
    N5 0.0359(10) 0.0623(12) 0.0540(11) -0.0091(9) -0.0143(8) 0.0018(9)
    C22 0.0581(14) 0.0325(11) 0.0369(11) -0.0130(10) -0.0055(10) 0.0033(9)
    C29 0.0530(13) 0.0370(11) 0.0373(11) -0.0109(10) 0.0059(9) 0.0028(9)
    C5 0.0465(12) 0.0288(10) 0.0581(14) -0.0048(9) -0.0032(10) 0.0081(9)
    C3 0.0533(14) 0.0510(13) 0.0524(13) -0.0238(11) -0.0008(11) 0.0204(11)
    C26 0.0324(11) 0.0499(13) 0.0494(13) -0.0031(9) -0.0041(9) -0.0001(10)
    C14 0.0722(19) 0.104(2) 0.0523(15) -0.0346(17) 0.0154(13) 0.0067(15)
    C32 0.0753(16) 0.0429(12) 0.0329(11) -0.0229(12) -0.0008(11) 0.0032(9)
    C33 0.0646(15) 0.0521(13) 0.0414(12) -0.0255(12) -0.0141(11) 0.0078(10)
    C15 0.0527(13) 0.0550(14) 0.0378(11) -0.0146(11) 0.0026(10) 0.0069(10)
    C11 0.0561(14) 0.0587(14) 0.0437(12) -0.0166(11) -0.0150(11) -0.0005(10)
    C31 0.105(2) 0.0683(18) 0.0490(15) -0.0240(17) -0.0016(15) -0.0136(13)
    C12 0.0630(15) 0.0625(15) 0.0365(12) -0.0121(12) -0.0042(11) 0.0030(11)
    C4 0.0665(16) 0.0356(12) 0.0719(16) -0.0181(11) -0.0056(13) 0.0220(11)
    C20 0.0497(14) 0.0542(14) 0.0639(15) -0.0128(11) 0.0020(11) 0.0094(12)
    C13 0.107(3) 0.128(3) 0.0393(15) -0.039(2) -0.0024(15) -0.0056(16)
    C21 0.0778(18) 0.0452(14) 0.0577(15) -0.0200(12) -0.0007(13) 0.0167(11)
    C30 0.0601(15) 0.0596(16) 0.0592(15) -0.0043(12) 0.0143(12) -0.0126(12)
_geom_special_details
;
All e.s.d.'s (except the e.s.d. in the dihedral angle between two l.s. planes)
are estimated using the full covariance matrix. The cell e.s.d.'s are taken
into account individually in the estimation of e.s.d.'s in distances, angles
and torsion angles; correlations between e.s.d.'s in cell parameters are only
used when they are defined by crystal symmetry. An approximate (isotropic)
treatment of cell e.s.d.'s is used for estimating e.s.d.'s involving l.s.
planes.
;
loop_
    _geom_bond_atom_site_label_1
    _geom_bond_atom_site_label_2
    _geom_bond_site_symmetry_2
    _geom_bond_distance
    _geom_bond_publ_flag
    Ni1 N1 . 1.9976(15) ?
    Ni1 N6 . 2.0561(15) ?
    Ni1 N4 . 2.0886(16) ?
    Ni1 N2 . 2.1227(16) ?
    Ni1 O2 . 2.1348(13) ?
    Ni1 O3 . 2.1901(12) ?
    N1 C6 . 1.330(2) ?
    N1 C1 . 1.331(2) ?
    N4 C26 . 1.313(3) ?
    N4 C27 . 1.402(2) ?
    N2 C8 . 1.309(3) ?
    N2 C9 . 1.398(2) ?
    N6 C25 . 1.310(2) ?
    N6 C17 . 1.394(2) ?
    O3 C7 . 1.261(2) ?
    O2 C2 . 1.265(2) ?
    O4 C7 . 1.243(2) ?
    C23 C22 . 1.379(3) ?
    C23 C24 . 1.389(3) ?
    C23 H23 . 0.9300 ?
    C7 C6 . 1.517(3) ?
    C6 C5 . 1.384(3) ?
    C25 N7 . 1.346(3) ?
    C25 H25 . 0.9300 ?
    C9 C10 . 1.391(3) ?
    C9 C16 . 1.391(3) ?
    C1 C3 . 1.377(3) ?
    C1 C2 . 1.518(3) ?
    O1 C2 . 1.239(2) ?
    N7 C24 . 1.377(3) ?
    N7 H7A . 0.8600 ?
    C17 C18 . 1.389(3) ?
    C17 C24 . 1.400(3) ?
    N3 C8 . 1.341(3) ?
    N3 C10 . 1.379(3) ?
    N3 H3A . 0.8600 ?
    C8 H8 . 0.9300 ?
    C27 C28 . 1.391(3) ?
    C27 C34 . 1.391(3) ?
    C18 C19 . 1.384(3) ?
    C18 H18 . 0.9300 ?
    C28 C29 . 1.385(3) ?
    C28 H28 . 0.9300 ?
    C16 C15 . 1.381(3) ?
    C16 H16 . 0.9300 ?
    C19 C22 . 1.420(3) ?
    C19 C20 . 1.513(3) ?
    C34 C33 . 1.390(3) ?
    C34 N5 . 1.384(3) ?
    C10 C11 . 1.393(3) ?
    N5 C26 . 1.335(3) ?
    N5 H5A . 0.8600 ?
    C22 C21 . 1.511(3) ?
    C29 C32 . 1.414(3) ?
    C29 C30 . 1.515(3) ?
    C5 C4 . 1.386(3) ?
    C5 H5 . 0.9300 ?
    C3 C4 . 1.379(3) ?
    C3 H3 . 0.9300 ?
    C26 H26 . 0.9300 ?
    C14 C15 . 1.523(3) ?
    C14 H14A . 0.9600 ?
    C14 H14B . 0.9600 ?
    C14 H14C . 0.9600 ?
    C32 C33 . 1.378(3) ?
    C32 C31 . 1.512(3) ?
    C33 H33 . 0.9300 ?
    C15 C12 . 1.413(3) ?
    C11 C12 . 1.379(3) ?
    C11 H11 . 0.9300 ?
    C31 H31A . 0.9600 ?
    C31 H31B . 0.9600 ?
    C31 H31C . 0.9600 ?
    C12 C13 . 1.519(3) ?
    C4 H4 . 0.9300 ?
    C20 H20A . 0.9600 ?
    C20 H20B . 0.9600 ?
    C20 H20C . 0.9600 ?
    C13 H13A . 0.9600 ?
    C13 H13B . 0.9600 ?
    C13 H13C . 0.9600 ?
    C21 H21A . 0.9600 ?
    C21 H21B . 0.9600 ?
    C21 H21C . 0.9600 ?
    C30 H30A . 0.9600 ?
    C30 H30B . 0.9600 ?
    C30 H30C . 0.9600 ?
loop_
    _geom_angle_atom_site_label_1
    _geom_angle_atom_site_label_2
    _geom_angle_atom_site_label_3
    _geom_angle_site_symmetry_1
    _geom_angle_site_symmetry_3
    _geom_angle
    _geom_angle_publ_flag
    N1 Ni1 N6 . . 179.06(6) ?
    N1 Ni1 N4 . . 91.46(6) ?
    N6 Ni1 N4 . . 89.43(6) ?
    N1 Ni1 N2 . . 90.59(6) ?
    N6 Ni1 N2 . . 88.51(6) ?
    N4 Ni1 N2 . . 177.57(6) ?
    N1 Ni1 O2 . . 77.98(6) ?
    N6 Ni1 O2 . . 101.73(6) ?
    N4 Ni1 O2 . . 89.53(6) ?
    N2 Ni1 O2 . . 89.62(6) ?
    N1 Ni1 O3 . . 76.12(5) ?
    N6 Ni1 O3 . . 104.15(6) ?
    N4 Ni1 O3 . . 92.00(6) ?
    N2 Ni1 O3 . . 89.76(6) ?
    O2 Ni1 O3 . . 154.09(5) ?
    C6 N1 C1 . . 121.90(16) ?
    C6 N1 Ni1 . . 120.19(12) ?
    C1 N1 Ni1 . . 117.88(13) ?
    C26 N4 C27 . . 104.39(17) ?
    C26 N4 Ni1 . . 126.53(14) ?
    C27 N4 Ni1 . . 128.93(13) ?
    C8 N2 C9 . . 104.53(16) ?
    C8 N2 Ni1 . . 124.08(14) ?
    C9 N2 Ni1 . . 131.26(13) ?
    C25 N6 C17 . . 105.31(16) ?
    C25 N6 Ni1 . . 124.83(14) ?
    C17 N6 Ni1 . . 129.39(12) ?
    C7 O3 Ni1 . . 114.55(11) ?
    C2 O2 Ni1 . . 113.29(12) ?
    C22 C23 C24 . . 118.82(18) ?
    C22 C23 H23 . . 120.6 ?
    C24 C23 H23 . . 120.6 ?
    O4 C7 O3 . . 125.25(17) ?
    O4 C7 C6 . . 118.94(16) ?
    O3 C7 C6 . . 115.81(15) ?
    N1 C6 C5 . . 120.68(18) ?
    N1 C6 C7 . . 112.95(15) ?
    C5 C6 C7 . . 126.36(17) ?
    N6 C25 N7 . . 113.26(19) ?
    N6 C25 H25 . . 123.4 ?
    N7 C25 H25 . . 123.4 ?
    C10 C9 C16 . . 120.18(18) ?
    C10 C9 N2 . . 109.36(17) ?
    C16 C9 N2 . . 130.46(18) ?
    N1 C1 C3 . . 120.40(19) ?
    N1 C1 C2 . . 112.89(16) ?
    C3 C1 C2 . . 126.71(18) ?
    C25 N7 C24 . . 107.06(16) ?
    C25 N7 H7A . . 126.5 ?
    C24 N7 H7A . . 126.5 ?
    C18 C17 N6 . . 131.03(17) ?
    C18 C17 C24 . . 120.27(18) ?
    N6 C17 C24 . . 108.68(17) ?
    C8 N3 C10 . . 107.15(17) ?
    C8 N3 H3A . . 126.4 ?
    C10 N3 H3A . . 126.4 ?
    N2 C8 N3 . . 113.66(18) ?
    N2 C8 H8 . . 123.2 ?
    N3 C8 H8 . . 123.2 ?
    O1 C2 O2 . . 126.2(2) ?
    O1 C2 C1 . . 118.03(19) ?
    O2 C2 C1 . . 115.77(16) ?
    C28 C27 C34 . . 119.94(18) ?
    C28 C27 N4 . . 130.66(18) ?
    C34 C27 N4 . . 109.40(17) ?
    C19 C18 C17 . . 119.02(17) ?
    C19 C18 H18 . . 120.5 ?
    C17 C18 H18 . . 120.5 ?
    C29 C28 C27 . . 119.0(2) ?
    C29 C28 H28 . . 120.5 ?
    C27 C28 H28 . . 120.5 ?
    N7 C24 C23 . . 133.22(18) ?
    N7 C24 C17 . . 105.66(17) ?
    C23 C24 C17 . . 121.09(19) ?
    C15 C16 C9 . . 119.0(2) ?
    C15 C16 H16 . . 120.5 ?
    C9 C16 H16 . . 120.5 ?
    C18 C19 C22 . . 120.42(19) ?
    C18 C19 C20 . . 119.28(18) ?
    C22 C19 C20 . . 120.27(19) ?
    C33 C34 N5 . . 133.1(2) ?
    C33 C34 C27 . . 121.8(2) ?
    N5 C34 C27 . . 105.10(18) ?
    N3 C10 C9 . . 105.30(17) ?
    N3 C10 C11 . . 133.4(2) ?
    C9 C10 C11 . . 121.2(2) ?
    C26 N5 C34 . . 107.34(17) ?
    C26 N5 H5A . . 126.3 ?
    C34 N5 H5A . . 126.3 ?
    C23 C22 C19 . . 120.33(19) ?
    C23 C22 C21 . . 119.6(2) ?
    C19 C22 C21 . . 120.1(2) ?
    C28 C29 C32 . . 120.3(2) ?
    C28 C29 C30 . . 118.8(2) ?
    C32 C29 C30 . . 120.9(2) ?
    C6 C5 C4 . . 118.0(2) ?
    C6 C5 H5 . . 121.0 ?
    C4 C5 H5 . . 121.0 ?
    C1 C3 C4 . . 118.7(2) ?
    C1 C3 H3 . . 120.7 ?
    C4 C3 H3 . . 120.7 ?
    N4 C26 N5 . . 113.77(19) ?
    N4 C26 H26 . . 123.1 ?
    N5 C26 H26 . . 123.1 ?
    C15 C14 H14A . . 109.5 ?
    C15 C14 H14B . . 109.5 ?
    H14A C14 H14B . . 109.5 ?
    C15 C14 H14C . . 109.5 ?
    H14A C14 H14C . . 109.5 ?
    H14B C14 H14C . . 109.5 ?
    C33 C32 C29 . . 120.9(2) ?
    C33 C32 C31 . . 119.2(2) ?
    C29 C32 C31 . . 119.9(2) ?
    C32 C33 C34 . . 118.1(2) ?
    C32 C33 H33 . . 121.0 ?
    C34 C33 H33 . . 121.0 ?
    C16 C15 C12 . . 120.6(2) ?
    C16 C15 C14 . . 118.6(2) ?
    C12 C15 C14 . . 120.7(2) ?
    C12 C11 C10 . . 118.6(2) ?
    C12 C11 H11 . . 120.7 ?
    C10 C11 H11 . . 120.7 ?
    C32 C31 H31A . . 109.5 ?
    C32 C31 H31B . . 109.5 ?
    H31A C31 H31B . . 109.5 ?
    C32 C31 H31C . . 109.5 ?
    H31A C31 H31C . . 109.5 ?
    H31B C31 H31C . . 109.5 ?
    C11 C12 C15 . . 120.3(2) ?
    C11 C12 C13 . . 119.2(2) ?
    C15 C12 C13 . . 120.5(2) ?
    C3 C4 C5 . . 120.3(2) ?
    C3 C4 H4 . . 119.8 ?
    C5 C4 H4 . . 119.8 ?
    C19 C20 H20A . . 109.5 ?
    C19 C20 H20B . . 109.5 ?
    H20A C20 H20B . . 109.5 ?
    C19 C20 H20C . . 109.5 ?
    H20A C20 H20C . . 109.5 ?
    H20B C20 H20C . . 109.5 ?
    C12 C13 H13A . . 109.5 ?
    C12 C13 H13B . . 109.5 ?
    H13A C13 H13B . . 109.5 ?
    C12 C13 H13C . . 109.5 ?
    H13A C13 H13C . . 109.5 ?
    H13B C13 H13C . . 109.5 ?
    C22 C21 H21A . . 109.5 ?
    C22 C21 H21B . . 109.5 ?
    H21A C21 H21B . . 109.5 ?
    C22 C21 H21C . . 109.5 ?
    H21A C21 H21C . . 109.5 ?
    H21B C21 H21C . . 109.5 ?
    C29 C30 H30A . . 109.5 ?
    C29 C30 H30B . . 109.5 ?
    H30A C30 H30B . . 109.5 ?
    C29 C30 H30C . . 109.5 ?
    H30A C30 H30C . . 109.5 ?
    H30B C30 H30C . . 109.5 ?
loop_
    _geom_hbond_atom_site_label_D
    _geom_hbond_atom_site_label_H
    _geom_hbond_atom_site_label_A
    _geom_hbond_site_symmetry_A
    _geom_hbond_distance_DH
    _geom_hbond_distance_HA
    _geom_hbond_distance_DA
    _geom_hbond_angle_DHA
    N3 H3A O4 1_655 0.86 2.27 2.877(2) 127
    N5 H5A O1 1_455 0.86 2.14 2.786(2) 132
    N7 H7A O4 1_645 0.86 1.94 2.788(2) 171
_iucr_refine_instructions_details
;
TITL 1 in P-1
CELL  0.71073    7.5884    9.4499   23.8390    89.004    81.484    74.078
ZERR 2           0.0007    0.0009    0.0020     0.001     0.001     0.001
LATT 1
SFAC C  Ni O  N  H
UNIT 68 2 8 14 66
OMIT  -3.00  50.04
L.S. 10
ACTA
FMAP 2
PLAN 20
bond$H
WGHT  0.050300  0.715700
FVAR       0.14906
NI1   2   0.99662   0.63280   0.22228  11.00000   0.02237   0.02561 =
       0.03321   0.00484   0.00148  -0.00144
N1    4   0.94672   0.84064   0.19683  11.00000   0.02573   0.02998 =
       0.03196   0.00678  -0.00290  -0.00640
N4    4   0.88801   0.57122   0.15399  11.00000   0.02950   0.03596 =
       0.04070   0.00241  -0.00269  -0.00419
N2    4   1.11487   0.68627   0.29159  11.00000   0.03085   0.03430 =
       0.03493   0.00535  -0.00137  -0.00768
N6    4   1.05093   0.41955   0.24937  11.00000   0.03264   0.02827 =
       0.04197   0.00541  -0.00387  -0.00097
O3    3   0.71983   0.73987   0.26731  11.00000   0.02728   0.02810 =
       0.04293   0.00766   0.00342  -0.00273
O2    3   1.24626   0.62836   0.16687  11.00000   0.02738   0.04415 =
       0.03910   0.00310   0.00221  -0.00377
O4    3   0.51869   0.96045   0.28500  11.00000   0.02877   0.03325 =
       0.06423   0.00352   0.00631   0.00239
C23   1   0.96033   0.12036   0.33266  11.00000   0.05715   0.02589 =
       0.04443   0.00615  -0.00975  -0.00205
AFIX  43
H23   5   1.03119   0.02842   0.34192  11.00000  -1.20000
AFIX   0
C7    1   0.66585   0.87712   0.26087  11.00000   0.02433   0.02809 =
       0.03798   0.00235  -0.00353  -0.00278
C6    1   0.79398   0.94110   0.21937  11.00000   0.02968   0.02780 =
       0.03707   0.00519  -0.00522  -0.00491
C25   1   1.21590   0.32518   0.24377  11.00000   0.03334   0.03618 =
       0.04924   0.00549  -0.00125   0.00026
AFIX  43
H25   5   1.32076   0.34433   0.22331  11.00000  -1.20000
AFIX   0
C9    1   1.05552   0.69157   0.34999  11.00000   0.03357   0.02867 =
       0.03477   0.00421  -0.00349  -0.00429
C1    1   1.07293   0.87459   0.15801  11.00000   0.03179   0.04442 =
       0.03136   0.00975  -0.00379  -0.01518
O1    3   1.34137   0.75540   0.09424  11.00000   0.03750   0.08941 =
       0.04804   0.02284   0.01338  -0.00425
N7    4   1.21892   0.19756   0.27058  11.00000   0.04035   0.03268 =
       0.05119   0.00623  -0.00359   0.00497
AFIX  43
H7A   5   1.31789   0.11922   0.27116  11.00000  -1.20000
AFIX   0
C17   1   0.93408   0.34995   0.28264  11.00000   0.03933   0.02387 =
       0.03550   0.00284  -0.00696  -0.00446
N3    4   1.30854   0.76852   0.33555  11.00000   0.03623   0.05046 =
       0.04497   0.00271  -0.00467  -0.01389
AFIX  43
H3A   5   1.40588   0.80177   0.34026  11.00000  -1.20000
AFIX   0
C8    1   1.26389   0.73318   0.28605  11.00000   0.03338   0.04250 =
       0.03965   0.00547   0.00084  -0.01073
AFIX  43
H8    5   1.33258   0.74130   0.25105  11.00000  -1.20000
AFIX   0
C2    1   1.23452   0.74278   0.13748  11.00000   0.02601   0.05695 =
       0.03327   0.00733  -0.00072  -0.01036
C27   1   0.97584   0.46767   0.11016  11.00000   0.03823   0.02991 =
       0.03412   0.00733  -0.00270  -0.01001
C18   1   0.74569   0.39706   0.30270  11.00000   0.03647   0.02624 =
       0.04381   0.00377  -0.00710  -0.00051
AFIX  43
H18   5   0.67428   0.48760   0.29232  11.00000  -1.20000
AFIX   0
C28   1   1.15941   0.38426   0.09758  11.00000   0.03874   0.03623 =
       0.03925   0.00287  -0.00067  -0.00937
AFIX  43
H28   5   1.24728   0.39534   0.11926  11.00000  -1.20000
AFIX   0
C24   1   1.03989   0.21117   0.29694  11.00000   0.04335   0.02782 =
       0.03975   0.00124  -0.00886   0.00044
C16   1   0.90384   0.65550   0.38086  11.00000   0.03966   0.04300 =
       0.03947   0.00537  -0.00105  -0.01363
AFIX  43
H16   5   0.82450   0.61949   0.36252  11.00000  -1.20000
AFIX   0
C19   1   0.66579   0.30756   0.33832  11.00000   0.04345   0.03315 =
       0.03951   0.00068  -0.00428  -0.01021
C34   1   0.84665   0.45395   0.07627  11.00000   0.04301   0.04059 =
       0.03910   0.01014  -0.00822  -0.01530
C10   1   1.17489   0.74354   0.37777  11.00000   0.03669   0.03596 =
       0.04164   0.00449  -0.00565  -0.00696
N5    4   0.67987   0.55141   0.09981  11.00000   0.03910   0.05912 =
       0.05171   0.00145  -0.01139  -0.00958
AFIX  43
H5A   5   0.57020   0.56818   0.08711  11.00000  -1.20000
AFIX   0
C22   1   0.77464   0.16902   0.35407  11.00000   0.05764   0.03253 =
       0.03726   0.00317  -0.00508  -0.01265
C29   1   1.20938   0.28448   0.05228  11.00000   0.05337   0.03660 =
       0.03738   0.00278   0.00594  -0.01067
C5    1   0.76285   1.08732   0.20459  11.00000   0.04572   0.02900 =
       0.05824   0.00856  -0.00329  -0.00480
AFIX  43
H5    5   0.65683   1.15813   0.22073  11.00000  -1.20000
AFIX   0
C3    1   1.05003   1.01765   0.14074  11.00000   0.05387   0.05075 =
       0.05190   0.01982  -0.00038  -0.02380
AFIX  43
H3    5   1.13729   1.04157   0.11334  11.00000  -1.20000
AFIX   0
C26   1   0.71451   0.61557   0.14517  11.00000   0.03213   0.04990 =
       0.05006   0.00019  -0.00426  -0.00273
AFIX  43
H26   5   0.62375   0.68531   0.16835  11.00000  -1.20000
AFIX   0
C14   1   0.70503   0.63631   0.47250  11.00000   0.07145   0.10334 =
       0.05184   0.00701   0.01572  -0.03332
AFIX 137
H14A  5   0.61860   0.72452   0.48945  11.00000  -1.50000
H14B  5   0.74404   0.56871   0.50169  11.00000  -1.50000
H14C  5   0.64663   0.59191   0.44734  11.00000  -1.50000
AFIX   0
C32   1   1.07559   0.26933   0.01905  11.00000   0.07646   0.04366 =
       0.03298   0.00309  -0.00118  -0.02348
C33   1   0.89384   0.35507   0.03042  11.00000   0.06380   0.05082 =
       0.04194   0.00720  -0.01371  -0.02408
AFIX  43
H33   5   0.80624   0.34680   0.00812  11.00000  -1.20000
AFIX   0
C15   1   0.87319   0.67412   0.43916  11.00000   0.05253   0.05488 =
       0.03814   0.00737   0.00217  -0.01449
C11   1   1.14392   0.76357   0.43656  11.00000   0.05679   0.05862 =
       0.04261  -0.00042  -0.01427  -0.01746
AFIX  43
H11   5   1.22354   0.79952   0.45479  11.00000  -1.20000
AFIX   0
C31   1   1.12983   0.15675  -0.02939  11.00000   0.10430   0.06891 =
       0.04822  -0.01512  -0.00090  -0.02355
AFIX 137
H31A  5   1.02630   0.16578  -0.04928  11.00000  -1.50000
H31B  5   1.16567   0.05960  -0.01458  11.00000  -1.50000
H31C  5   1.23189   0.17356  -0.05499  11.00000  -1.50000
AFIX   0
C12   1   0.99307   0.72908   0.46712  11.00000   0.06349   0.06270 =
       0.03622   0.00232  -0.00446  -0.01122
C4    1   0.89489   1.12481   0.16493  11.00000   0.06690   0.03554 =
       0.07224   0.02249  -0.00611  -0.01798
AFIX  43
H4    5   0.87891   1.22237   0.15461  11.00000  -1.20000
AFIX   0
C20   1   0.46133   0.36117   0.36211  11.00000   0.04913   0.05461 =
       0.06375   0.00901   0.00204  -0.01304
AFIX 137
H20A  5   0.44767   0.39037   0.40124  11.00000  -1.50000
H20B  5   0.40409   0.28329   0.35914  11.00000  -1.50000
H20C  5   0.40290   0.44376   0.34099  11.00000  -1.50000
AFIX   0
C13   1   0.95625   0.75161   0.53127  11.00000   0.10560   0.12882 =
       0.03934  -0.00590  -0.00259  -0.03797
AFIX 137
H13A  5   1.05404   0.78417   0.54343  11.00000  -1.50000
H13B  5   0.95129   0.66041   0.54891  11.00000  -1.50000
H13C  5   0.84018   0.82448   0.54193  11.00000  -1.50000
AFIX   0
C21   1   0.68779   0.07459   0.39497  11.00000   0.07715   0.04456 =
       0.05649   0.01690  -0.00040  -0.01948
AFIX 137
H21A  5   0.78019  -0.01407   0.40136  11.00000  -1.50000
H21B  5   0.59024   0.05008   0.37924  11.00000  -1.50000
H21C  5   0.63776   0.12777   0.43031  11.00000  -1.50000
AFIX   0
C30   1   1.40826   0.19169   0.03941  11.00000   0.05983   0.06019 =
       0.05846  -0.01206   0.01439  -0.00424
AFIX 137
H30A  5   1.47908   0.21682   0.06596  11.00000  -1.50000
H30B  5   1.45951   0.20991   0.00159  11.00000  -1.50000
H30C  5   1.41245   0.08943   0.04253  11.00000  -1.50000
AFIX   0
HKLF 4 1  1.0000  0.0000  0.0000  0.0000  1.0000  0.0000  0.0000
0.0000  1.0000
END
;
data_global
_journal_date_recd_electronic     2012-04-21
_journal_date_accepted     2012-05-01
_journal_name_full     'Acta Crystallographica, Section E'
_journal_year     2012
_journal_volume     68
_journal_issue      6
_journal_page_first     m739
_journal_page_last     m739
_journal_paper_category     QM
_journal_paper_doi     10.1107/S1600536812019502
_journal_coeditor_code     IM2371
_publ_contact_author
;
 Li, Yue-Hua'
College of Chemical Engineering
 Hebei United University
 Tangshan 063009
 People's Republic of China
;
_publ_contact_author_email     tsdgying@126.com
_publ_contact_author_fax     '+86 0315-2592170'
_publ_contact_author_phone     '+86 0315-2592169'
_publ_section_title
;\
Tris(5,6-dimethyl-1<i>H</i>-benzimidazole-\k<i>N</i>^3^)(pyridine-2,6-\
dicarboxylato-\k^3^<i>O</i>^2^,<i>N</i>,<i>O</i>^6^)nickel(II)
;
loop_
    _publ_author_name
    _publ_author_address
    'Li, Yue-Hua'
;
College of Chemical Engineering
Hebei United University
Tangshan 063009
People's Republic of China
;
    'Li, Feng-Feng'
;
College of Light Industry
Hebei United University
Tangshan 063009
People's Republic of China
;
    'Liu, Xin-Hua'
;
College of Light Industry
Hebei United University
Tangshan 063009
People's Republic of China
;
    'Zhao, Ling-Yan'
;
Qian'an College
Hebei United University
Tangshan 063009
People's Republic of China
;
