# Supplementary material for: Tris(5,6-dimethyl-1H-benzimidazole-κN 3)(pyridine-2,6-dicarboxyl­ato-κ3 O 2,N,O 6)nickel(II)
Source: Acta Crystallogr Sect E Struct Rep Online. 2012 May 5;68(Pt 6):m739. doi: 10.1107/S1600536812019502 (PMC3379080; doi:10.1107/S1600536812019502)
Supplement: Supplementary file 2 [file e-68-0m739-Isup2.hkl]

# 
# h,k,l, Fc-squared, Fo-squared, sigma(Fo-squared) and status flag 
# 
data_I
_shelx_title ' 1 in P-1                         P-1' 
_shelx_refln_list_code          4 
_shelx_F_calc_maximum      239.62 
_exptl_crystal_F_000       692.00 
_reflns_d_resolution_high  0.8403 
 
loop_ 
 _symmetry_equiv_pos_as_xyz 
 'x, y, z' 
 '-x, -y, -z' 
 
_cell_length_a     7.5884 
_cell_length_b     9.4499 
_cell_length_c    23.8390 
_cell_angle_alpha  89.004 
_cell_angle_beta   81.484 
_cell_angle_gamma  74.078 
 
_shelx_F_squared_multiplier     1.000 
 
loop_ 
 _refln_index_h 
 _refln_index_k 
 _refln_index_l 
 _refln_F_squared_calc 
 _refln_F_squared_meas 
 _refln_F_squared_sigma 
 _refln_observed_status 
   1   0   0    37297.23    22198.14    526.16 o 
   2   0   0        4.82       10.11      1.23 o 
   3   0   0     3703.26     3810.38     51.96 o 
   4   0   0     2887.05     3069.94     42.92 o 
   5   0   0       20.31       17.27      5.23 o 
   6   0   0      236.48      228.42      5.73 o 
   7   0   0       74.43       88.68      5.07 o 
   8   0   0      115.56      120.61      8.32 o 
  -8   1   0       61.59       59.40      8.49 o 
  -7   1   0      191.63      201.66      7.12 o 
  -6   1   0       63.80       61.86      3.31 o 
  -5   1   0        1.92        2.27      1.39 o 
  -4   1   0      411.94      381.50      9.41 o 
  -3   1   0      161.64      161.08      4.11 o 
  -2   1   0       41.36       37.43      1.62 o 
  -1   1   0     4255.31     4628.72     77.94 o 
   0   1   0     5499.55     5274.71    108.98 o 
   1   1   0     2753.21     2742.05     71.69 o 
   2   1   0      181.71      182.61      3.48 o 
   3   1   0     2700.05     2838.67     39.07 o 
   4   1   0       51.76       37.70      2.00 o 
   5   1   0      504.80      507.81      9.52 o 
   6   1   0      244.25      265.41      9.00 o 
   7   1   0     1031.34     1060.21     20.00 o 
   8   1   0      324.47      323.94      9.96 o 
  -8   2   0        9.63       13.40      6.25 o 
  -7   2   0       11.21       12.51      5.36 o 
  -6   2   0      103.45      105.61      5.98 o 
  -5   2   0        6.03        6.67      1.73 o 
  -4   2   0       76.18       63.80      2.94 o 
  -3   2   0      380.47      414.66      6.74 o 
  -2   2   0      650.68      705.13     11.09 o 
  -1   2   0     3068.92     3209.94     53.79 o 
   0   2   0    14821.36    13758.73    486.63 o 
   1   2   0      239.26      261.72     13.58 o 
   2   2   0     1048.87     1144.85     16.48 o 
   3   2   0      184.86      206.39      4.33 o 
   4   2   0       48.72       53.47      2.49 o 
   5   2   0       13.28       18.32      2.42 o 
   6   2   0        5.11        2.98      2.35 o 
   7   2   0        4.47        4.38      3.39 o 
   8   2   0        4.51       11.92      3.55 o 
  -7   3   0      421.29      409.13     19.21 o 
  -6   3   0       22.00       19.28      3.86 o 
  -5   3   0       58.37       52.00      4.47 o 
  -4   3   0     1001.02     1009.96     14.37 o 
  -3   3   0      352.75      311.45      5.48 o 
  -2   3   0      164.51      134.87      3.03 o 
  -1   3   0     3253.97     3024.02     51.43 o 
   0   3   0     5125.29     5319.53     88.03 o 
   1   3   0       49.72       60.97      2.03 o 
   2   3   0     1569.28     1505.17     26.99 o 
   3   3   0        9.08        5.47      1.02 o 
   4   3   0      975.57      941.87     14.98 o 
   5   3   0      846.51      857.88     14.42 o 
   6   3   0      378.19      363.06     11.04 o 
   7   3   0        1.04        0.65      2.79 o 
   8   3   0      340.36      343.31     10.29 o 
  -7   4   0       74.02       79.95      9.83 o 
  -6   4   0       68.20       70.85      5.81 o 
  -5   4   0      264.87      305.37     10.09 o 
  -4   4   0     1399.28     1418.12     28.40 o 
  -3   4   0     1526.10     1531.52     31.04 o 
  -2   4   0     1361.17     1373.85     26.19 o 
  -1   4   0     3670.04     3522.28     60.28 o 
   0   4   0     2346.48     2338.50     40.86 o 
   1   4   0     1595.20     1624.05     23.43 o 
   2   4   0     1335.06     1264.80     18.80 o 
   3   4   0        5.42        4.14      1.76 o 
   4   4   0       60.05       89.01      3.35 o 
   5   4   0      115.98      101.49      3.88 o 
   6   4   0       20.53       23.06      4.02 o 
   7   4   0      172.00      193.58      8.51 o 
   8   4   0      131.43      150.54     14.10 o 
  -6   5   0       21.12       20.97      4.57 o 
  -5   5   0      448.54      432.07     20.32 o 
  -4   5   0      527.32      533.01     14.37 o 
  -3   5   0      155.53      145.53     12.95 o 
  -2   5   0      506.65      494.99     12.47 o 
  -1   5   0        5.91       14.04      2.35 o 
   0   5   0      360.76      317.32      8.68 o 
   1   5   0      246.84      232.21      5.19 o 
   2   5   0       19.27       11.86      1.50 o 
   3   5   0        8.75       11.12      1.71 o 
   4   5   0      240.38      228.94      5.78 o 
   5   5   0        5.29        5.29      1.77 o 
   6   5   0       12.14       11.92      4.02 o 
   7   5   0      405.69      432.79     13.57 o 
   8   5   0      184.15      196.87     14.07 o 
  -5   6   0      174.90      167.66      8.68 o 
  -4   6   0        9.97       11.34      3.62 o 
  -3   6   0      187.06      191.33      8.05 o 
  -2   6   0     1446.68     1434.71     28.89 o 
  -1   6   0      363.41      360.67     10.42 o 
   0   6   0       16.56       15.91      3.80 o 
   1   6   0      139.77      121.05      5.37 o 
   2   6   0      276.58      272.38      6.41 o 
   3   6   0      412.53      437.33      8.91 o 
   4   6   0        1.42        1.66      1.82 o 
   5   6   0        7.43        7.12      2.03 o 
   6   6   0       26.26       26.34      4.25 o 
   7   6   0      131.48      157.67     11.61 o 
   8   6   0        9.25        5.36      4.42 o 
  -5   7   0      106.55      108.62      8.93 o 
  -4   7   0      667.48      648.24     17.69 o 
  -3   7   0      241.97      252.14      9.94 o 
  -2   7   0      102.65       94.27      7.37 o 
  -1   7   0        4.44        3.28      2.67 o 
   0   7   0      322.17      322.22     11.39 o 
   1   7   0      428.41      419.42     11.52 o 
   2   7   0      257.36      257.55     10.27 o 
   3   7   0       62.67       50.71      3.15 o 
   4   7   0      271.90      275.72      7.18 o 
   5   7   0      586.38      600.73     15.78 o 
   6   7   0      286.38      299.11     10.74 o 
   7   7   0       88.31       91.74      5.56 o 
   8   7   0       20.40       17.35      7.15 o 
  -4   8   0      389.04      394.36     13.74 o 
  -3   8   0      731.87      689.58     18.79 o 
  -2   8   0      359.00      346.80     11.84 o 
  -1   8   0      533.27      508.87     26.58 o 
   0   8   0      527.24      534.38     14.53 o 
   1   8   0      166.12      177.82      9.38 o 
   2   8   0       22.24       21.94      3.47 o 
   3   8   0      211.80      215.78      8.33 o 
   4   8   0      181.87      205.87     18.31 o 
   5   8   0       25.85       25.46      5.81 o 
   6   8   0       78.38       77.57      5.14 o 
   7   8   0       79.82       78.23      7.10 o 
  -3   9   0        1.76        7.56      4.25 o 
  -2   9   0       17.20       23.72      5.81 o 
  -1   9   0        0.64        2.55      3.30 o 
   0   9   0       28.98       40.49      5.02 o 
   1   9   0       17.75       23.55      4.11 o 
   2   9   0      232.15      216.88      9.00 o 
   3   9   0        1.23        5.55      4.47 o 
   4   9   0      612.11      626.06     16.34 o 
   5   9   0      148.88      152.31     11.61 o 
   6   9   0       10.23        7.88      3.24 o 
   7   9   0       54.18       59.18      6.47 o 
  -1  10   0       22.87       28.80      7.37 o 
   0  10   0      151.15      161.91     25.24 o 
   1  10   0       95.58       89.29      6.78 o 
   2  10   0       25.05       24.47      4.57 o 
   3  10   0       18.42       18.78      4.25 o 
   4  10   0        3.94        5.01      3.75 o 
   5  10   0        4.03       12.06      5.81 o 
   1  11   0       85.47      105.16      7.73 o 
   2  11   0       91.69       94.70      7.26 o 
   3  11   0      229.62      212.39     15.19 o 
   4  11   0      400.41      420.21     13.99 o 
  -4 -11   1       38.42       47.86      5.84 o 
  -3 -11   1       19.60       33.96      5.20 o 
  -2 -11   1       35.49       34.30      5.20 o 
  -1 -11   1       31.52       31.95      5.52 o 
  -5 -10   1      293.39      303.72     16.97 o 
  -4 -10   1      391.49      400.15     19.88 o 
  -3 -10   1      378.20      394.18     12.94 o 
  -2 -10   1      424.14      404.10     13.10 o 
  -1 -10   1      332.29      319.76     11.84 o 
   0 -10   1       83.10       85.42     12.28 o 
   1 -10   1       34.60       37.93     10.05 o 
  -7  -9   1       26.32       33.17     10.50 o 
  -6  -9   1       55.45       61.44      5.84 o 
  -5  -9   1        9.17       16.08      5.36 o 
  -4  -9   1      360.19      384.81     12.13 o 
  -3  -9   1      356.50      359.96     18.98 o 
  -2  -9   1       14.95       17.19      5.36 o 
  -1  -9   1       14.35       15.65      3.62 o 
   0  -9   1     1021.25     1021.57     23.69 o 
   1  -9   1      407.36      415.19     13.58 o 
   2  -9   1        1.99        0.00      3.47 o 
   3  -9   1      136.53      149.93      8.84 o 
  -7  -8   1       13.87       10.05      4.42 o 
  -6  -8   1        0.29       -0.20      3.80 o 
  -5  -8   1       14.55       12.10      3.46 o 
  -4  -8   1       78.09       74.92      6.03 o 
  -3  -8   1        4.60       -0.39      2.46 o 
  -2  -8   1      140.45      137.38     10.72 o 
  -1  -8   1       15.47       16.89      3.30 o 
   0  -8   1        1.80        6.65      2.99 o 
   1  -8   1      296.22      287.40     10.26 o 
   2  -8   1      224.78      219.88     10.27 o 
   3  -8   1      279.08      298.13     20.77 o 
   4  -8   1       74.03       66.79      7.37 o 
  -8  -7   1       14.58       18.79      5.20 o 
  -7  -7   1       36.27       48.24      8.04 o 
  -6  -7   1       45.35       51.22      5.14 o 
  -5  -7   1        4.45        5.25      2.22 o 
  -4  -7   1       18.55       18.98      2.48 o 
  -3  -7   1      395.00      365.79     18.85 o 
  -2  -7   1       11.29       10.25      2.67 o 
  -1  -7   1        1.50        0.00      2.21 o 
   0  -7   1      523.86      512.65     13.42 o 
   1  -7   1      106.98       98.10      5.68 o 
   2  -7   1      581.72      562.15     15.16 o 
   3  -7   1       40.41       33.78      4.57 o 
   4  -7   1       35.83       40.96      5.37 o 
   5  -7   1        2.26        0.67      3.79 o 
  -8  -6   1      521.26      553.54     17.84 o 
  -7  -6   1      255.53      287.64     15.63 o 
  -6  -6   1      550.16      567.05     25.46 o 
  -5  -6   1      173.55      181.72      5.65 o 
  -4  -6   1      740.40      751.72     13.45 o 
  -3  -6   1      703.02      705.25     12.53 o 
  -2  -6   1      507.93      471.06      9.15 o 
  -1  -6   1       46.39       36.29      2.97 o 
   0  -6   1      483.82      490.14     12.32 o 
   1  -6   1      384.66      371.09     10.58 o 
   2  -6   1      201.38      204.64     16.97 o 
   3  -6   1        2.51       -1.79      2.53 o 
   4  -6   1      225.97      227.58      9.16 o 
   5  -6   1      239.48      228.26      9.78 o 
  -8  -5   1      240.00      245.25     11.04 o 
  -7  -5   1      775.11      801.71     19.89 o 
  -6  -5   1      988.46      948.84     31.27 o 
  -5  -5   1      554.23      543.82     10.63 o 
  -4  -5   1      107.29       95.01      3.55 o 
  -3  -5   1     1893.40     1889.33     27.81 o 
  -2  -5   1     1739.06     1777.68     32.17 o 
  -1  -5   1     3023.13     3112.96     43.45 o 
   0  -5   1      349.29      341.26      6.34 o 
   1  -5   1     2420.51     2357.09     51.14 o 
   2  -5   1     3345.52     3279.79     57.76 o 
   3  -5   1     1624.78     1549.08     30.47 o 
   4  -5   1       42.46       51.97      4.57 o 
   5  -5   1      223.12      231.75      9.31 o 
   6  -5   1        4.38       10.94      5.58 o 
  -8  -4   1      122.39      132.15      8.68 o 
  -7  -4   1      204.74      201.39      8.65 o 
  -6  -4   1       41.63       33.85      3.94 o 
  -5  -4   1      142.22      141.05      4.61 o 
  -4  -4   1        0.31        1.17      1.18 o 
  -3  -4   1      824.32      831.88     22.37 o 
  -2  -4   1       53.14       44.00      2.16 o 
  -1  -4   1        6.94        7.59      1.18 o 
   0  -4   1     1791.23     1889.88     26.76 o 
   1  -4   1     5478.00     5442.65     91.19 o 
   2  -4   1      636.61      677.25     11.17 o 
   3  -4   1        0.60        2.90      2.21 o 
   4  -4   1      821.64      800.52     21.22 o 
   5  -4   1      124.32      141.52      6.93 o 
   6  -4   1       28.72       24.74      4.25 o 
   7  -4   1       34.14       40.20      8.04 o 
  -8  -3   1       23.97       27.77      7.15 o 
  -7  -3   1       26.15       29.03      4.11 o 
  -6  -3   1      219.89      212.13      8.19 o 
  -5  -3   1        1.58        2.60      1.44 o 
  -4  -3   1       73.92       61.92      2.81 o 
  -3  -3   1        0.95        2.14      0.92 o 
  -2  -3   1      411.03      385.86      6.78 o 
  -1  -3   1      237.27      231.87     12.83 o 
   0  -3   1      221.52      232.51      4.80 o 
   1  -3   1      498.49      474.36     15.19 o 
   2  -3   1     5947.68     6236.02     84.00 o 
   3  -3   1      144.02      163.35      3.68 o 
   4  -3   1       99.12       89.59      5.48 o 
   5  -3   1       59.04       54.49      4.25 o 
   6  -3   1      203.68      187.51      8.01 o 
   7  -3   1        0.67        5.81      5.81 o 
  -8  -2   1      732.23      730.81     16.13 o 
  -7  -2   1     1210.70     1204.98     26.37 o 
  -6  -2   1      481.99      463.26     12.62 o 
  -5  -2   1      309.79      321.69      7.03 o 
  -4  -2   1     2423.21     2487.35     35.27 o 
  -3  -2   1     2176.20     2216.30     31.16 o 
  -2  -2   1      261.03      262.17      6.03 o 
  -1  -2   1      506.53      560.58      8.50 o 
   0  -2   1    10213.69     9972.12    162.01 o 
   1  -2   1    34014.47    28957.61   1781.02 o 
   2  -2   1      975.51      995.07     17.79 o 
   3  -2   1     1087.60     1044.52     14.00 o 
   4  -2   1      170.06      152.81      3.95 o 
   5  -2   1      515.75      354.20      9.78 o 
   6  -2   1      292.07      278.91      9.28 o 
   7  -2   1      808.51      798.61     28.59 o 
   8  -2   1      176.70      207.25     14.29 o 
  -8  -1   1      185.75      192.59      7.64 o 
  -7  -1   1     1044.33     1043.17     20.48 o 
  -6  -1   1      997.57      988.00     16.83 o 
  -5  -1   1       27.80       24.21      2.16 o 
  -4  -1   1        3.09        2.37      1.44 o 
  -3  -1   1     1526.95     1436.22     20.77 o 
  -2  -1   1        7.72        5.60      0.68 o 
  -1  -1   1     6817.39     6586.28    105.78 o 
   0  -1   1     8838.46     8655.22    193.85 o 
   1  -1   1        3.47        6.36      0.48 o 
   2  -1   1      115.30      141.62      4.07 o 
   3  -1   1     3091.35     3107.36    129.90 o 
   4  -1   1     2109.64     2153.39     27.30 o 
   5  -1   1       18.79       27.25      4.00 o 
   6  -1   1      334.24      350.86      8.94 o 
   7  -1   1      330.08      317.36     12.06 o 
   8  -1   1      228.92      242.09     14.74 o 
  -8   0   1        2.69        6.18      3.17 o 
  -7   0   1       20.99       28.64      3.59 o 
  -6   0   1       64.71       70.90      3.74 o 
  -5   0   1      129.22      123.75      4.14 o 
  -4   0   1      651.96      729.95     12.16 o 
  -3   0   1       66.96       67.97      2.43 o 
  -2   0   1       66.47       72.14      1.97 o 
  -1   0   1       39.15       38.58      6.92 o 
   1   0   1     1248.72     1222.23     17.18 o 
   2   0   1      405.74      399.03      6.41 o 
   3   0   1        1.39        7.59      2.11 o 
   4   0   1      191.46      200.51      4.72 o 
   5   0   1       12.90       13.94      1.67 o 
   6   0   1      123.45      130.40      5.40 o 
   7   0   1       10.14       14.67      3.09 o 
   8   0   1       16.59       22.39      3.87 o 
  -8   1   1      363.22      353.30     17.87 o 
  -7   1   1      224.74      232.12      7.64 o 
  -6   1   1       11.18        8.32      1.98 o 
  -5   1   1      189.43      199.35      5.56 o 
  -4   1   1      418.68      399.12      8.36 o 
  -3   1   1     1888.58     1942.72     27.65 o 
  -2   1   1      808.69      877.03     13.22 o 
  -1   1   1     1070.77     1068.23     14.94 o 
   0   1   1     2636.11     2803.04     81.07 o 
   1   1   1      322.23      361.12      6.95 o 
   2   1   1       99.46       77.28      1.95 o 
   3   1   1      816.81      823.57     12.57 o 
   4   1   1        2.72        2.68      1.02 o 
   5   1   1       19.07       17.33      1.87 o 
   6   1   1       56.98       57.52      3.85 o 
   7   1   1      123.46      106.83     13.18 o 
   8   1   1        8.42        7.83      3.33 o 
  -7   2   1      398.35      407.79     18.31 o 
  -6   2   1       74.74       75.90      5.15 o 
  -5   2   1      483.23      452.88     13.60 o 
  -4   2   1      562.51      558.41      8.92 o 
  -3   2   1      280.65      214.17      4.96 o 
  -2   2   1      182.62      205.52      4.26 o 
  -1   2   1     3019.08     3090.52     51.75 o 
   0   2   1      102.23       89.44      3.13 o 
   1   2   1     1055.71      717.32     17.87 o 
   2   2   1        5.36        5.81      1.79 o 
   3   2   1     3231.10     3160.58     43.42 o 
   4   2   1     1656.13     1609.45     23.62 o 
   5   2   1      860.75      876.12     14.38 o 
   6   2   1        6.57        3.80      3.00 o 
   7   2   1      196.77      227.55      7.80 o 
   8   2   1      924.59      959.28     19.50 o 
  -7   3   1        2.75        3.13      5.36 o 
  -6   3   1      291.91      287.62     25.01 o 
  -5   3   1      524.09      546.69     14.03 o 
  -4   3   1     1069.03     1147.36     16.06 o 
  -3   3   1       25.67       21.76      2.04 o 
  -2   3   1      349.48      314.00      5.54 o 
  -1   3   1      567.58      568.12     11.84 o 
   0   3   1     1844.85     2035.10     35.33 o 
   1   3   1        9.24        6.69      0.92 o 
   2   3   1      598.31      590.28     11.99 o 
   3   3   1       65.19       50.62      4.60 o 
   4   3   1      274.26      300.71      6.31 o 
   5   3   1     1111.65     1131.18     17.91 o 
   6   3   1      150.53      156.82      7.10 o 
   7   3   1        3.18        0.66      4.27 o 
   8   3   1      115.83      125.66      6.62 o 
  -7   4   1        2.94       -0.89      5.36 o 
  -6   4   1      122.30      109.84      6.78 o 
  -5   4   1       57.99       58.47      4.89 o 
  -4   4   1      676.32      657.87     15.78 o 
  -3   4   1        2.27        5.14      2.21 o 
  -2   4   1      383.13      436.61     10.89 o 
  -1   4   1      291.92      307.41      8.05 o 
   0   4   1      229.23      246.64      6.78 o 
   1   4   1      692.58      731.72     11.55 o 
   2   4   1        2.02        1.98      0.97 o 
   3   4   1       92.41       98.69      3.37 o 
   4   4   1       59.21       50.17      3.12 o 
   5   4   1       20.98       19.07      2.16 o 
   6   4   1      424.17      401.94     11.84 o 
   7   4   1      245.69      251.33      8.32 o 
   8   4   1        0.51        3.48      3.08 o 
  -6   5   1       63.45       75.10     11.39 o 
  -5   5   1      452.41      457.83     13.57 o 
  -4   5   1      128.91      133.78      6.78 o 
  -3   5   1      533.68      513.49     14.29 o 
  -2   5   1     1100.61     1063.37     22.10 o 
  -1   5   1      435.58      436.92     11.04 o 
   0   5   1       65.77      109.91      4.74 o 
   1   5   1     4970.85     5233.90     62.03 o 
   2   5   1     1590.14     1696.46     25.06 o 
   3   5   1     1039.21      994.43     24.34 o 
   4   5   1      929.94      976.12     15.98 o 
   5   5   1      412.75      421.88     10.79 o 
   6   5   1        5.44        6.48      3.16 o 
   7   5   1      126.72      125.91      6.18 o 
   8   5   1       13.16       23.63      4.00 o 
  -5   6   1      307.69      308.44     11.50 o 
  -4   6   1      262.64      265.06     10.09 o 
  -3   6   1      100.97      102.71      6.15 o 
  -2   6   1      681.06      664.73     16.10 o 
  -1   6   1      437.94      422.92     11.52 o 
   0   6   1      381.19      320.10      9.83 o 
   1   6   1      411.72      383.78      6.37 o 
   2   6   1     1101.51     1085.50     15.03 o 
   3   6   1     1378.18     1246.31     50.18 o 
   4   6   1     2032.51     1994.52     29.92 o 
   5   6   1      949.54      950.46     21.32 o 
   6   6   1     1073.70     1092.13     29.07 o 
   7   6   1      655.02      697.71     15.63 o 
   8   6   1       68.14       72.74      5.56 o 
  -5   7   1       65.45       58.10      6.15 o 
  -4   7   1      114.30      121.73     14.07 o 
  -3   7   1      274.62      279.55     12.28 o 
  -2   7   1       23.45       18.76      6.03 o 
  -1   7   1       73.00       68.80      5.05 o 
   0   7   1      130.09      136.68      6.32 o 
   1   7   1        0.93       -0.22      2.21 o 
   2   7   1      116.43      110.59      5.52 o 
   3   7   1      838.04      840.91     12.80 o 
   4   7   1      875.01      863.35     19.35 o 
   5   7   1     1220.04     1229.98     21.73 o 
   6   7   1      528.57      538.75     12.63 o 
   7   7   1       68.06       66.24      5.14 o 
   8   7   1       11.52        4.56      4.57 o 
  -4   8   1       13.89       15.48      4.57 o 
  -3   8   1       27.06       24.15      4.74 o 
  -2   8   1       33.53       34.39      4.74 o 
  -1   8   1      141.22      128.48     11.39 o 
   0   8   1      112.11      106.29     16.75 o 
   1   8   1      142.74      126.76     12.06 o 
   2   8   1      124.23      112.48      6.15 o 
   3   8   1       10.29       10.19      4.02 o 
   4   8   1      117.07      131.82      7.09 o 
   5   8   1       36.39       37.72      3.69 o 
   6   8   1       63.24       64.77      4.89 o 
   7   8   1       45.10       40.75      4.72 o 
  -3   9   1       72.63       88.71      8.71 o 
  -2   9   1        4.52       11.39      4.11 o 
  -1   9   1       10.83       12.73      4.11 o 
   0   9   1      548.31      537.64     18.31 o 
   1   9   1       31.75       36.43      4.57 o 
   2   9   1        2.21        0.13      2.67 o 
   3   9   1      697.32      737.42     18.43 o 
   4   9   1      676.22      737.32     18.24 o 
   5   9   1       37.93       26.35      6.70 o 
   6   9   1       35.72       39.39      5.24 o 
   7   9   1        2.96        7.35      4.39 o 
  -1  10   1      293.59      312.80     25.46 o 
   0  10   1      203.84      236.52     10.42 o 
   1  10   1      401.50      426.03     15.86 o 
   2  10   1      389.67      398.51     13.08 o 
   3  10   1      712.47      709.68     18.60 o 
   4  10   1      440.31      449.22     13.99 o 
   5  10   1      320.41      318.46     17.87 o 
   6  10   1       78.05       66.10      9.38 o 
   1  11   1        7.60        7.63      5.14 o 
   2  11   1      110.97       94.35     10.94 o 
   3  11   1       59.82       61.50      6.29 o 
   4  11   1       56.38       60.61      6.47 o 
  -3 -11   2      122.51      106.53      7.42 o 
  -2 -11   2       22.14       19.53      4.74 o 
  -1 -11   2       67.55       73.35      6.93 o 
  -4 -10   2       82.89      105.56      8.71 o 
  -3 -10   2       27.90       30.62      4.57 o 
  -2 -10   2       38.14       40.57      5.36 o 
  -1 -10   2       81.97       80.67      7.59 o 
   0 -10   2       92.24       97.31     13.40 o 
   1 -10   2       14.44       12.28      4.42 o 
  -6  -9   2       25.50       28.59      6.70 o 
  -5  -9   2       12.84       12.47      2.92 o 
  -4  -9   2       10.15       14.29      3.79 o 
  -3  -9   2        6.71        4.38      3.30 o 
  -2  -9   2      136.61      130.97      6.95 o 
  -1  -9   2       84.99       86.20      6.15 o 
   0  -9   2        4.04        4.63      3.43 o 
   1  -9   2        0.17        4.18      3.43 o 
   2  -9   2        0.62       -0.22      3.47 o 
   3  -9   2       50.22       46.19      6.70 o 
  -7  -8   2      224.52      247.45     15.63 o 
  -6  -8   2        1.82       -0.89      4.02 o 
  -5  -8   2       24.32       18.38      2.89 o 
  -4  -8   2        2.31        2.68      2.06 o 
  -3  -8   2      203.38      219.76     15.41 o 
  -2  -8   2        2.03        0.15      2.35 o 
  -1  -8   2      144.73      143.45      6.78 o 
   0  -8   2      264.47      258.83      9.31 o 
   1  -8   2      163.75      174.64      8.21 o 
   2  -8   2      115.98      120.82      7.10 o 
   3  -8   2      616.88      610.09     17.21 o 
   4  -8   2      258.01      291.84     11.84 o 
  -8  -7   2      128.78      137.57     12.51 o 
  -7  -7   2      158.46      156.33     12.06 o 
  -6  -7   2      528.30      543.57     22.78 o 
  -5  -7   2     1956.37     2025.01     31.30 o 
  -4  -7   2      577.20      611.60     11.92 o 
  -3  -7   2       52.19       48.69      3.94 o 
  -2  -7   2     1168.26     1181.13     19.13 o 
  -1  -7   2      949.71      965.70     20.84 o 
   0  -7   2      874.34      840.00     18.94 o 
   1  -7   2      654.01      635.32     15.79 o 
   2  -7   2      584.85      532.81     14.68 o 
   3  -7   2      702.11      659.65     17.21 o 
   4  -7   2     1188.67     1138.11     26.05 o 
   5  -7   2       52.34       44.10      7.82 o 
  -8  -6   2      124.09      124.17     12.06 o 
  -7  -6   2       16.55       12.06      5.36 o 
  -6  -6   2      106.13      113.42      6.61 o 
  -5  -6   2      452.18      451.41      9.57 o 
  -4  -6   2      569.32      558.73     10.79 o 
  -3  -6   2       10.89       11.17      1.88 o 
  -2  -6   2        1.95        6.94      1.57 o 
  -1  -6   2      222.90      206.04      5.13 o 
   0  -6   2      445.35      443.01     11.52 o 
   1  -6   2     1515.45     1524.64     29.83 o 
   2  -6   2     1401.97     1379.24     27.94 o 
   3  -6   2      236.35      225.79      8.53 o 
   4  -6   2      139.81      135.95      7.42 o 
   5  -6   2      322.85      304.73     15.41 o 
   6  -6   2       72.40       70.23      6.74 o 
  -8  -5   2        2.93        2.23      5.36 o 
  -7  -5   2       23.42       37.52      7.15 o 
  -6  -5   2       26.61       26.89      8.93 o 
  -5  -5   2        1.02        3.36      1.71 o 
  -4  -5   2       87.15      105.83      6.01 o 
  -3  -5   2      105.84      106.11      3.78 o 
  -2  -5   2       86.39       89.13      4.11 o 
  -1  -5   2        1.16        5.17      1.30 o 
   0  -5   2       87.29      105.22      3.07 o 
   1  -5   2      400.38      426.89     12.06 o 
   2  -5   2      470.14      483.51     12.32 o 
   3  -5   2       80.82       82.04      8.04 o 
   4  -5   2       82.45       88.36     10.94 o 
   5  -5   2       26.29       31.95      4.25 o 
   6  -5   2        1.78        5.07      4.02 o 
  -8  -4   2       13.52       20.55      6.70 o 
  -7  -4   2        1.57        2.73      2.99 o 
  -6  -4   2        4.28        4.69      2.53 o 
  -5  -4   2      399.51      385.93     10.17 o 
  -4  -4   2       82.39       60.56      3.43 o 
  -3  -4   2      427.16      337.59     25.60 o 
  -2  -4   2       13.38        4.72      1.64 o 
  -1  -4   2     3566.58     3599.77     49.31 o 
   0  -4   2     7210.26     7605.14    114.23 o 
   1  -4   2     9810.95    10284.49    158.42 o 
   2  -4   2     6273.70     6452.19     87.17 o 
   3  -4   2     1232.24     1246.84     24.61 o 
   4  -4   2     1074.96     1063.42     22.40 o 
   5  -4   2      340.85      345.85     10.87 o 
   6  -4   2      149.83      162.44      7.82 o 
   7  -4   2        8.07       10.27      6.25 o 
  -8  -3   2      199.56      195.19     13.40 o 
  -7  -3   2      220.63      208.96      8.84 o 
  -6  -3   2      120.65      120.81      6.15 o 
  -5  -3   2      299.25      268.13      6.29 o 
  -4  -3   2      608.48      554.84     12.08 o 
  -3  -3   2       12.62       26.35      2.14 o 
  -2  -3   2       15.98       29.84      2.01 o 
  -1  -3   2       98.77      114.87      3.62 o 
   0  -3   2     7951.03     8115.87    108.16 o 
   1  -3   2     2750.94     2801.32     38.56 o 
   2  -3   2     1863.17     1985.35     28.22 o 
   3  -3   2     2076.84     2136.81     47.47 o 
   4  -3   2     1872.23     1992.62     25.76 o 
   5  -3   2       83.40       76.64      4.89 o 
   6  -3   2      171.58      177.59      7.69 o 
   7  -3   2      648.76      631.12     25.46 o 
  -8  -2   2      123.58      130.47     10.27 o 
  -7  -2   2      514.34      537.38     14.98 o 
  -6  -2   2        6.65        3.46      1.71 o 
  -5  -2   2       23.54       26.44      2.16 o 
  -4  -2   2     1462.17     1532.17     27.57 o 
  -3  -2   2      963.69     1029.41     19.06 o 
  -2  -2   2     1573.72     1617.92     22.85 o 
  -1  -2   2     2253.75     2323.05     38.36 o 
   0  -2   2      126.55      166.70      3.15 o 
   1  -2   2     3089.82     3151.82     42.78 o 
   2  -2   2     1450.97     1668.48     31.85 o 
   3  -2   2     1234.59     1411.45     18.29 o 
   4  -2   2      484.66      482.98      7.98 o 
   5  -2   2       17.39       13.77      4.45 o 
   6  -2   2       23.76       11.56      8.09 o 
   7  -2   2       78.60       79.06      8.93 o 
   8  -2   2       61.42       52.70      8.49 o 
  -8  -1   2       92.83       95.06      5.74 o 
  -7  -1   2     1471.24     1495.97     35.73 o 
  -6  -1   2       57.53       55.77      4.23 o 
  -5  -1   2      104.17       98.31      3.74 o 
  -4  -1   2        1.04        2.37      1.82 o 
  -3  -1   2       38.33       37.94      2.35 o 
  -2  -1   2        1.25        2.83      0.77 o 
  -1  -1   2     1633.13     1769.93     40.42 o 
   0  -1   2      557.03      587.79     14.29 o 
   1  -1   2     3761.49     3999.77     90.67 o 
   2  -1   2     1578.54     1608.85     27.74 o 
   3  -1   2      332.74      349.79      8.06 o 
   4  -1   2      428.20      510.88      8.18 o 
   5  -1   2       48.69       46.31      2.49 o 
   6  -1   2        0.67       -0.26      2.03 o 
   7  -1   2        1.98        1.64      3.82 o 
   8  -1   2        8.86       17.42      6.25 o 
  -8   0   2      373.35      390.24     14.77 o 
  -7   0   2      119.74      130.58      5.92 o 
  -6   0   2        2.60        2.63      2.73 o 
  -5   0   2      137.18      133.47      4.40 o 
  -4   0   2     4896.74     4867.05     66.47 o 
  -3   0   2     5240.04     5703.90     76.88 o 
  -2   0   2     1600.71     1773.38     29.83 o 
  -1   0   2     1261.38     1175.43     67.10 o 
   1   0   2     3767.22     4002.18     54.72 o 
   2   0   2      200.03      231.69      4.23 o 
   3   0   2      824.68      882.15     11.85 o 
   4   0   2     4989.75     5291.70     63.10 o 
   5   0   2      471.94      512.24      8.62 o 
   6   0   2      293.71      289.73      7.99 o 
   7   0   2       18.05       17.54      3.09 o 
   8   0   2        9.89       19.67      3.76 o 
  -8   1   2      204.30      205.01     13.40 o 
  -7   1   2       61.39       74.63      5.48 o 
  -6   1   2       18.27       18.23      2.43 o 
  -5   1   2      807.96      858.92     16.95 o 
  -4   1   2     2898.10     3059.52     43.03 o 
  -3   1   2    10388.92    11217.66    149.20 o 
  -2   1   2     1057.29     1155.58     16.66 o 
  -1   1   2     2538.14     2600.01     35.30 o 
   0   1   2      489.21      539.95      9.78 o 
   1   1   2      337.82      310.92      5.07 o 
   2   1   2     1291.42     1288.18     18.90 o 
   3   1   2     1282.71     1382.76     17.56 o 
   4   1   2      840.76      813.91     13.14 o 
   5   1   2      701.21      674.92     10.54 o 
   6   1   2      256.70      241.84      7.21 o 
   7   1   2      121.68      134.51      7.60 o 
   8   1   2      187.10      195.90      7.64 o 
  -7   2   2        0.09        1.34      4.91 o 
  -6   2   2       30.63       26.84      3.75 o 
  -5   2   2        6.89        5.42      2.35 o 
  -4   2   2      227.07      218.67      5.57 o 
  -3   2   2      448.96      556.24      9.70 o 
  -2   2   2       52.62       62.61      2.54 o 
  -1   2   2       20.19       26.80      2.68 o 
   0   2   2      117.76      120.16      3.47 o 
   1   2   2     6239.58     6231.45    105.23 o 
   2   2   2     4780.52     4712.32     55.46 o 
   3   2   2      726.03      734.84     11.42 o 
   4   2   2       52.36       50.94      2.06 o 
   5   2   2      181.99      167.58      4.13 o 
   6   2   2       57.96       48.28      3.67 o 
   7   2   2       51.28       54.57      4.29 o 
   8   2   2      424.41      426.11     11.58 o 
  -7   3   2       95.25       74.14      8.93 o 
  -6   3   2      256.93      226.03     18.98 o 
  -5   3   2      408.41      410.17     11.67 o 
  -4   3   2      133.12      152.36      4.15 o 
  -3   3   2      532.27      535.49     12.47 o 
  -2   3   2      492.80      525.40     13.30 o 
  -1   3   2      848.52     1080.75     20.35 o 
   0   3   2       34.51       32.01      2.03 o 
   1   3   2     1393.41     1347.16     17.88 o 
   2   3   2     2331.92     2403.68     29.21 o 
   3   3   2      672.70      713.50     11.34 o 
   4   3   2      492.11      450.77      8.50 o 
   5   3   2      495.76      535.80      8.94 o 
   6   3   2      101.11      100.67      7.01 o 
   7   3   2        0.49        2.66      2.43 o 
   8   3   2      327.37      325.49     17.50 o 
   9   3   2       84.20       72.88      6.19 o 
  -7   4   2       89.91      111.66     11.17 o 
  -6   4   2      507.04      480.27     14.20 o 
  -5   4   2     1231.29     1137.25     24.61 o 
  -4   4   2     1064.48     1045.37     22.10 o 
  -3   4   2     3002.26     3009.70     53.33 o 
  -2   4   2     2485.46     2460.38     43.87 o 
  -1   4   2      897.20      856.48     17.51 o 
   0   4   2      929.52      921.99     18.14 o 
   1   4   2     2256.02     2221.68     27.21 o 
   2   4   2     1268.23     1256.72     26.22 o 
   3   4   2      893.13      843.79     13.52 o 
   4   4   2      148.60      123.88      3.79 o 
   5   4   2     1260.93     1224.40     20.88 o 
   6   4   2      607.85      621.94     19.95 o 
   7   4   2      212.55      223.84      7.90 o 
   8   4   2      135.06      138.38      6.95 o 
  -6   5   2       17.22       24.76      4.57 o 
  -5   5   2      297.22      280.60     15.86 o 
  -4   5   2     1909.31     1817.33     35.67 o 
  -3   5   2      526.29      513.75     13.42 o 
  -2   5   2     1220.66     1248.76     25.10 o 
  -1   5   2     2427.90     2410.38     43.38 o 
   0   5   2     1783.34     1914.25     35.02 o 
   1   5   2      946.73      944.99     12.77 o 
   2   5   2     1392.47     1389.41     18.22 o 
   3   5   2      109.99      103.57      3.78 o 
   4   5   2     2310.41     2388.98     42.15 o 
   5   5   2     1351.69     1317.15     22.34 o 
   6   5   2      731.48      718.27     14.77 o 
   7   5   2      102.47      110.70      9.60 o 
   8   5   2       53.60       58.35      5.11 o 
  -5   6   2       45.37       46.62      5.52 o 
  -4   6   2      119.58      108.49     12.51 o 
  -3   6   2       18.14       29.28      3.94 o 
  -2   6   2      358.85      332.02     10.41 o 
  -1   6   2       23.04       29.91      3.57 o 
   0   6   2      116.07      119.85      5.52 o 
   1   6   2        0.17        1.78      0.91 o 
   2   6   2       87.68      100.73      3.18 o 
   3   6   2       52.90       45.22      2.51 o 
   4   6   2      419.95      443.70      8.17 o 
   5   6   2      187.30      190.80      7.07 o 
   6   6   2        0.55        4.37      2.69 o 
   7   6   2      159.69      179.99      7.47 o 
   8   6   2       31.47       35.97      4.54 o 
  -5   7   2      184.05      187.17      9.47 o 
  -4   7   2      321.10      303.28     11.37 o 
  -3   7   2       38.61       41.13      4.89 o 
  -2   7   2       56.63       49.08      4.74 o 
  -1   7   2       50.41       60.24      4.89 o 
   0   7   2      105.79      110.92      6.00 o 
   1   7   2      331.29      316.90      9.78 o 
   2   7   2      105.32      103.85      5.66 o 
   3   7   2       12.62        8.52      1.84 o 
   4   7   2      189.21      183.62      8.22 o 
   5   7   2      848.18      864.07     16.75 o 
   6   7   2      351.44      348.61     15.32 o 
   7   7   2        3.30        0.44      2.61 o 
   8   7   2        1.29        2.88      3.33 o 
  -4   8   2      201.62      188.01     14.96 o 
  -3   8   2      561.42      569.28     16.74 o 
  -2   8   2       54.31       54.36     11.61 o 
  -1   8   2        2.75        2.23      4.24 o 
   0   8   2      152.21      140.23      7.10 o 
   1   8   2      251.87      256.74     10.72 o 
   2   8   2      980.17      996.47     22.33 o 
   3   8   2      734.92      728.47     17.48 o 
   4   8   2      411.65      407.56      8.15 o 
   5   8   2      215.78      229.92      7.54 o 
   6   8   2      473.50      478.48     12.02 o 
   7   8   2       84.60       96.37      7.24 o 
  -3   9   2       78.14       87.42      7.26 o 
  -2   9   2       88.70      101.40      7.26 o 
  -1   9   2       31.44       33.31      5.05 o 
   0   9   2       13.80       13.40      4.11 o 
   1   9   2      138.80      141.72     15.41 o 
   2   9   2        9.28       14.40      5.14 o 
   3   9   2        1.15        3.06      3.11 o 
   4   9   2      134.46      143.33      7.50 o 
   5   9   2       12.52        7.15      4.91 o 
   6   9   2       64.24       49.48      4.45 o 
   7   9   2       18.32       22.23      4.08 o 
  -1  10   2        0.03        6.08      4.07 o 
   0  10   2        2.77        6.64      3.75 o 
   1  10   2        2.79        7.37      3.79 o 
   2  10   2       33.23       28.46      4.89 o 
   3  10   2        0.47        1.28      5.58 o 
   4  10   2       14.62       19.14      4.39 o 
   5  10   2      157.04      154.54     12.95 o 
   6  10   2       37.12       30.37      7.59 o 
   1  11   2      130.68      128.03     14.07 o 
   2  11   2      120.20      111.05      7.88 o 
   3  11   2       45.04       50.66      7.15 o 
   4  11   2      110.97      118.81     12.06 o 
  -3 -11   3       88.42       71.73      6.47 o 
  -2 -11   3        0.07       -3.57      3.47 o 
  -1 -11   3        2.34        2.90      3.79 o 
  -4 -10   3       45.35       63.34      5.84 o 
  -3 -10   3        2.18        3.94      3.62 o 
  -2 -10   3       43.43       48.97      5.34 o 
  -1 -10   3      124.67      110.58      7.10 o 
   0 -10   3      192.53      204.74      9.63 o 
   1 -10   3       97.39       95.63      7.42 o 
  -6  -9   3      269.63      282.28     15.63 o 
  -5  -9   3      219.95      229.98      8.96 o 
  -4  -9   3      735.55      712.87     19.43 o 
  -3  -9   3      388.41      414.07     34.62 o 
  -2  -9   3      143.69      149.71      7.26 o 
  -1  -9   3       69.02       83.08      6.00 o 
   0  -9   3      617.24      588.55     18.76 o 
   1  -9   3     1039.80     1007.16     23.84 o 
   2  -9   3      673.46      622.97     17.69 o 
   3  -9   3      404.76      360.05     13.25 o 
  -7  -8   3       42.25       45.11      8.04 o 
  -6  -8   3       48.92       40.20      7.15 o 
  -5  -8   3      108.05      124.42      5.19 o 
  -4  -8   3       27.34       20.09      2.84 o 
  -3  -8   3      446.57      469.89     15.63 o 
  -2  -8   3      151.00      129.67      8.49 o 
  -1  -8   3       24.52       21.60      3.30 o 
   0  -8   3      154.32      135.95      6.78 o 
   1  -8   3     1338.66     1253.00     27.00 o 
   2  -8   3      613.87      601.18     16.58 o 
   3  -8   3      266.22      256.86     19.65 o 
   4  -8   3      172.70      183.03     11.61 o 
  -8  -7   3        8.87        7.59      6.25 o 
  -7  -7   3       17.07       10.72      6.25 o 
  -6  -7   3       78.92       79.50      8.93 o 
  -5  -7   3      234.41      250.06     13.60 o 
  -4  -7   3      419.63      405.27      9.18 o 
  -3  -7   3       17.99       15.67      2.84 o 
  -2  -7   3        0.18       -0.40      2.54 o 
  -1  -7   3       72.32       65.71      4.42 o 
   0  -7   3        7.35        9.07      5.36 o 
   1  -7   3       84.66       79.95      5.37 o 
   2  -7   3       60.87       45.81      7.15 o 
   3  -7   3        2.78        8.49      3.47 o 
   4  -7   3        8.54       11.39      4.11 o 
   5  -7   3       52.55       55.39      6.32 o 
  -8  -6   3      304.54      291.22     17.42 o 
  -7  -6   3      115.76      109.43     10.27 o 
  -6  -6   3      210.30      226.01     12.95 o 
  -5  -6   3      443.55      432.81     11.45 o 
  -4  -6   3      833.68      725.24     61.19 o 
  -3  -6   3       85.37       86.13      3.69 o 
  -2  -6   3      599.69      555.86     11.42 o 
  -1  -6   3       37.98       48.21      3.99 o 
   0  -6   3      542.26      531.80     12.95 o 
   1  -6   3      967.01      956.56     36.63 o 
   2  -6   3      917.08      859.43     19.26 o 
   3  -6   3       37.62       35.17      4.91 o 
   4  -6   3       13.63       14.07      3.79 o 
   5  -6   3       62.21       67.28      6.10 o 
   6  -6   3       59.89       57.34      6.15 o 
  -8  -5   3       65.64       61.64      8.93 o 
  -7  -5   3      295.16      255.48     15.19 o 
  -6  -5   3     1591.62     1493.39     55.83 o 
  -5  -5   3     1093.05     1028.13     42.20 o 
  -4  -5   3      252.22      248.63      7.50 o 
  -3  -5   3     1359.01     1354.54     25.24 o 
  -2  -5   3     1229.11     1299.14     24.46 o 
  -1  -5   3     1546.44     1572.80     35.93 o 
   0  -5   3      914.43      882.25     14.01 o 
   1  -5   3     1357.40     1214.54     36.63 o 
   2  -5   3      828.37      812.58     17.84 o 
   3  -5   3     1744.70     1626.34     31.56 o 
   4  -5   3        2.55       -1.56      2.53 o 
   5  -5   3       14.15       17.07      4.07 o 
   6  -5   3       94.25      116.82      7.58 o 
  -8  -4   3       15.49        9.38      5.81 o 
  -7  -4   3       77.47       78.16      8.49 o 
  -6  -4   3      102.08       82.67      4.02 o 
  -5  -4   3      213.50      227.56      6.16 o 
  -4  -4   3     1229.20     1181.55     18.52 o 
  -3  -4   3     1512.49     1524.55     44.44 o 
  -2  -4   3       47.25       65.89      3.16 o 
  -1  -4   3      685.79      736.73     11.76 o 
   0  -4   3     4658.35     4933.78     66.91 o 
   1  -4   3       84.43      103.20      5.59 o 
   2  -4   3       57.33       55.56      3.96 o 
   3  -4   3      198.34      203.12     13.62 o 
   4  -4   3      450.09      440.40     11.99 o 
   5  -4   3       41.73       49.73      7.15 o 
   6  -4   3       99.28      119.64      7.10 o 
   7  -4   3       59.74       71.02      9.38 o 
  -8  -3   3       27.39       25.46      7.15 o 
  -7  -3   3        0.14       -0.45      4.02 o 
  -6  -3   3      922.31      925.87     31.49 o 
  -5  -3   3      131.96      131.15      4.80 o 
  -4  -3   3      641.92      705.82     12.17 o 
  -3  -3   3      757.34      854.28     13.55 o 
  -2  -3   3     3844.34     4131.50     56.18 o 
  -1  -3   3     1162.20     1071.71     66.39 o 
   0  -3   3     1209.18     1353.67     19.41 o 
   1  -3   3       34.40       35.83      3.03 o 
   2  -3   3      502.74      479.20      8.26 o 
   3  -3   3      126.03      130.88      6.42 o 
   4  -3   3      202.87      199.70      6.22 o 
   5  -3   3      130.82      139.67      6.29 o 
   6  -3   3       54.77       70.57      8.49 o 
   7  -3   3      151.53      170.62     12.95 o 
  -8  -2   3      320.52      326.50     17.42 o 
  -7  -2   3      648.12      650.76     39.31 o 
  -6  -2   3       41.17       40.16      3.78 o 
  -5  -2   3       62.48       52.54      3.80 o 
  -4  -2   3     2537.07     2597.14     36.92 o 
  -3  -2   3     1410.51     1456.59     21.30 o 
  -2  -2   3      511.94      465.46      7.64 o 
  -1  -2   3    19643.16    18271.47    241.36 o 
   0  -2   3     3880.61     4047.97     66.75 o 
   1  -2   3       12.25       13.32      1.28 o 
   2  -2   3      143.22       99.41      4.38 o 
   3  -2   3       89.23      113.81      3.00 o 
   4  -2   3      105.67      123.95      7.54 o 
   5  -2   3     1250.10     1252.51     24.72 o 
   6  -2   3      519.45      506.50     20.10 o 
   7  -2   3      242.42      234.94     13.85 o 
   8  -2   3       16.79       18.31      6.70 o 
  -8  -1   3      455.32      433.35     21.89 o 
  -7  -1   3     1733.37     1751.90     35.37 o 
  -6  -1   3      552.40      563.13     11.08 o 
  -5  -1   3      225.74      212.45      5.56 o 
  -4  -1   3     6281.96     6610.59    201.44 o 
  -3  -1   3     3463.53     3568.40     48.96 o 
  -2  -1   3     2513.00     2706.04     37.03 o 
  -1  -1   3     2437.20     2472.24     40.58 o 
   0  -1   3     1594.96     1665.37     27.47 o 
   1  -1   3     3925.51     3980.47     65.47 o 
   2  -1   3      711.87      554.71     30.17 o 
   3  -1   3      658.87      624.87      9.02 o 
   4  -1   3      159.24      131.19      4.58 o 
   5  -1   3      544.10      506.65      8.70 o 
   6  -1   3      807.38      786.18     15.29 o 
   7  -1   3      336.80      352.99      9.61 o 
   8  -1   3      245.43      236.28     14.74 o 
  -8   0   3      112.95      113.87      7.73 o 
  -7   0   3        1.45       -4.01      2.67 o 
  -6   0   3        2.29        0.85      1.89 o 
  -5   0   3      179.20      205.51      5.64 o 
  -4   0   3      942.70     1015.66     16.04 o 
  -3   0   3      908.52      933.10     17.51 o 
  -2   0   3     1065.41     1149.10     20.21 o 
  -1   0   3     3507.15     3464.98     56.36 o 
   0   0   3      103.06      106.08      2.53 o 
   1   0   3     4439.74     4656.92     77.20 o 
   2   0   3      121.39      158.70      2.76 o 
   3   0   3      874.72      843.71     13.66 o 
   4   0   3      151.67      126.39      6.96 o 
   5   0   3      623.42      658.11     10.40 o 
   6   0   3      143.19      146.73      6.05 o 
   7   0   3      302.35      305.04      8.93 o 
   8   0   3      127.76      126.22      6.36 o 
  -8   1   3       87.72       85.76      9.38 o 
  -7   1   3       91.62       92.36      7.66 o 
  -6   1   3        4.27        0.77      2.66 o 
  -5   1   3        2.75        5.03      1.71 o 
  -4   1   3      322.56      341.55     10.66 o 
  -3   1   3       24.57       47.28      4.33 o 
  -2   1   3      546.01      521.90      8.41 o 
  -1   1   3       28.64       33.91      1.90 o 
   0   1   3      180.52      191.64      3.17 o 
   1   1   3      526.74      547.42      8.42 o 
   2   1   3     2611.64     2597.57     45.31 o 
   3   1   3      399.00      400.10      5.99 o 
   4   1   3      130.19      145.48      3.30 o 
   5   1   3       68.86       62.93      9.28 o 
   6   1   3        1.56        1.02      1.97 o 
   7   1   3        0.42       -0.43      2.48 o 
   8   1   3       75.29       76.19      5.24 o 
  -7   2   3      144.61      149.63     11.17 o 
  -6   2   3      265.38      286.96     15.63 o 
  -5   2   3     1079.88     1094.31     26.63 o 
  -4   2   3      784.86      740.17     13.70 o 
  -3   2   3      317.93      311.03      8.39 o 
  -2   2   3     5508.89     5504.39     74.13 o 
  -1   2   3     1683.80     1594.61     22.40 o 
   0   2   3     3136.85     3185.24     61.86 o 
   1   2   3      107.43      108.51      2.55 o 
   2   2   3      479.10      444.34      6.40 o 
   3   2   3      120.42      158.12      3.20 o 
   4   2   3     1004.20      928.05     12.77 o 
   5   2   3     1845.54     1852.33     29.12 o 
   6   2   3     1365.38     1353.91     23.28 o 
   7   2   3     1221.30     1247.98     22.75 o 
   8   2   3      895.39      924.13     19.15 o 
  -7   3   3       27.81       32.61      6.70 o 
  -6   3   3      762.20      690.12     31.71 o 
  -5   3   3     1121.63     1091.93     23.03 o 
  -4   3   3     1109.07     1194.33     19.21 o 
  -3   3   3      517.88      485.91      8.97 o 
  -2   3   3      209.66      187.02      4.27 o 
  -1   3   3      849.97      805.33     23.00 o 
   0   3   3     1690.11     1644.85     23.24 o 
   1   3   3      116.21      119.35      2.48 o 
   2   3   3       65.70       53.03      1.81 o 
   3   3   3      274.79      202.00      4.22 o 
   4   3   3      556.87      568.44      8.81 o 
   5   3   3     4157.48     4217.97     61.25 o 
   6   3   3     2270.67     2269.24     35.82 o 
   7   3   3     1032.26     1009.33     19.41 o 
   8   3   3      298.53      290.86      9.52 o 
   9   3   3      249.08      294.76     10.45 o 
  -6   4   3       87.64       90.67      6.29 o 
  -5   4   3       23.45       23.86      3.94 o 
  -4   4   3        1.26        2.90      2.53 o 
  -3   4   3       27.16       37.79      3.80 o 
  -2   4   3        4.80        5.58      1.89 o 
  -1   4   3      698.07      750.98     15.78 o 
   0   4   3       31.19       23.23      2.21 o 
   1   4   3        6.85        6.76      1.02 o 
   2   4   3       53.72       58.72      3.10 o 
   3   4   3      656.18      680.53      9.97 o 
   4   4   3      149.31      154.42      3.82 o 
   5   4   3       23.93       20.49      2.66 o 
   6   4   3      149.55      144.60      6.01 o 
   7   4   3      327.20      339.48      9.87 o 
   8   4   3       67.65       74.87      5.41 o 
  -6   5   3       90.47       94.01      6.78 o 
  -5   5   3      359.28      346.01     11.67 o 
  -4   5   3       54.10       66.97      5.20 o 
  -3   5   3      457.55      448.82     12.47 o 
  -2   5   3      399.85      395.24     15.86 o 
  -1   5   3        1.28        1.56      1.89 o 
   0   5   3        8.12       20.79      2.53 o 
   1   5   3       45.83       41.00      1.80 o 
   2   5   3      272.28      254.18      5.42 o 
   3   5   3        4.25        0.11      1.87 o 
   4   5   3       36.36       34.00      2.53 o 
   5   5   3      447.24      446.51     10.40 o 
   6   5   3      179.50      180.06     15.15 o 
   7   5   3       23.89       26.24      3.69 o 
   8   5   3        0.13       -0.04      4.11 o 
  -5   6   3       78.45      102.30     13.18 o 
  -4   6   3      220.89      231.59      9.47 o 
  -3   6   3       24.50       18.74      3.62 o 
  -2   6   3     1521.96     1422.78     28.89 o 
  -1   6   3      984.77      940.97     20.52 o 
   0   6   3       78.74       56.06      4.11 o 
   1   6   3      165.48      214.56      9.60 o 
   2   6   3      415.38      378.60      6.76 o 
   3   6   3     1924.78     1972.61     30.12 o 
   4   6   3     1149.31     1134.08     16.33 o 
   5   6   3      716.79      679.47     13.75 o 
   6   6   3      698.85      715.87     15.03 o 
   7   6   3      496.97      522.03     13.06 o 
   8   6   3       55.70       67.74      7.02 o 
  -5   7   3      123.87      129.14     16.97 o 
  -4   7   3      185.79      194.59      9.16 o 
  -3   7   3       89.16       94.92     15.19 o 
  -2   7   3      179.07      161.09      7.58 o 
  -1   7   3       46.08       50.86      4.57 o 
   0   7   3      124.60      111.81      5.84 o 
   1   7   3      328.11      300.14      9.63 o 
   2   7   3       10.25        3.69      2.35 o 
   3   7   3      901.87      897.28     13.41 o 
   4   7   3      494.30      465.39      8.59 o 
   5   7   3      350.62      360.72      9.36 o 
   6   7   3      252.94      263.32      8.59 o 
   7   7   3       87.94       92.84      5.66 o 
   8   7   3       24.91       23.20      4.37 o 
  -4   8   3        4.24        6.25      3.79 o 
  -3   8   3        6.64        7.27      3.94 o 
  -2   8   3       27.48       31.49      4.74 o 
  -1   8   3       54.44       45.07      4.89 o 
   0   8   3      401.63      395.16     12.16 o 
   1   8   3      278.03      295.63     23.90 o 
   2   8   3        1.80        8.04      3.16 o 
   3   8   3       29.32       35.69      4.69 o 
   4   8   3      150.96      155.49      4.86 o 
   5   8   3      127.26      123.65      5.47 o 
   6   8   3      126.45      137.24      6.59 o 
   7   8   3        0.28        0.09      3.07 o 
  -2   9   3      153.66      160.43      8.68 o 
  -1   9   3      176.55      188.28     16.75 o 
   0   9   3      346.43      347.96     12.00 o 
   1   9   3       37.70       43.03      5.58 o 
   2   9   3        4.44        5.57      3.30 o 
   3   9   3       47.18       45.37      4.89 o 
   4   9   3      415.88      429.18     12.85 o 
   5   9   3       24.47       29.93      6.70 o 
   6   9   3        3.81        5.02      3.13 o 
   7   9   3        0.26       -2.02      3.07 o 
  -1  10   3      285.85      282.24     11.84 o 
   0  10   3      583.83      606.66     24.57 o 
   1  10   3      595.64      636.79     17.99 o 
   2  10   3      169.40      179.05      9.00 o 
   3  10   3      331.33      339.65     19.88 o 
   4  10   3      286.08      292.11     16.97 o 
   5  10   3      393.45      401.09     20.10 o 
   6  10   3       99.77      110.32     11.61 o 
   1  11   3      119.31      117.04      9.83 o 
   2  11   3      262.00      228.95     10.58 o 
   3  11   3      178.52      177.37      9.60 o 
   4  11   3       33.63       34.84      8.04 o 
  -3 -11   4       48.28       46.45      5.68 o 
  -2 -11   4        1.22       -1.12      3.47 o 
  -5 -10   4       45.22       55.38      7.59 o 
  -4 -10   4      281.23      309.98     15.63 o 
  -3 -10   4      134.46      147.45     10.05 o 
  -2 -10   4       37.91       37.08      5.05 o 
  -1 -10   4       81.19       69.51      5.98 o 
   0 -10   4      277.98      263.65     10.58 o 
   1 -10   4      218.75      221.56     10.23 o 
  -6  -9   4        0.59       -4.02      4.47 o 
  -5  -9   4      126.42      146.25      7.42 o 
  -4  -9   4       25.02       30.61      4.42 o 
  -3  -9   4        5.91        9.30      3.43 o 
  -2  -9   4        2.01        1.18      2.99 o 
  -1  -9   4       47.31       57.52      9.83 o 
   0  -9   4        9.60        6.70      3.47 o 
   1  -9   4      169.33      173.88     10.94 o 
   2  -9   4       20.13       24.09      4.89 o 
   3  -9   4        7.39       20.75      4.89 o 
  -7  -8   4      192.01      197.42     13.85 o 
  -6  -8   4       20.46       19.21      5.81 o 
  -5  -8   4       58.58       65.95     13.18 o 
  -4  -8   4       53.65       64.13      4.74 o 
  -3  -8   4      286.98      297.61     12.95 o 
  -2  -8   4      270.61      260.57      9.00 o 
  -1  -8   4       30.27       20.28      3.30 o 
   0  -8   4        3.23        2.03      5.81 o 
   1  -8   4      122.34      132.78      7.26 o 
   2  -8   4      115.04      102.02      6.78 o 
   3  -8   4      601.85      589.48     19.21 o 
   4  -8   4       35.82       31.69      5.52 o 
  -7  -7   4      201.09      233.15     14.74 o 
  -6  -7   4      202.49      211.27     12.95 o 
  -5  -7   4      400.41      396.89     11.13 o 
  -4  -7   4       58.45       65.82      4.57 o 
  -3  -7   4       14.60       15.63      2.22 o 
  -2  -7   4      369.86      367.16      9.16 o 
  -1  -7   4     1043.70      987.94     27.69 o 
   0  -7   4      514.56      513.44     18.76 o 
   1  -7   4      707.09      672.90     17.64 o 
   2  -7   4     1006.91      962.11     21.79 o 
   3  -7   4      309.37      309.10     10.89 o 
   4  -7   4      717.88      722.48     18.94 o 
   5  -7   4      131.97      122.27     10.94 o 
  -8  -6   4      306.76      310.87     18.31 o 
  -7  -6   4      324.76      320.70     16.97 o 
  -6  -6   4      136.78      114.79      9.38 o 
  -5  -6   4      289.55      297.43      7.52 o 
  -4  -6   4      247.20      251.18      6.99 o 
  -3  -6   4     1054.31     1023.63     20.52 o 
  -2  -6   4      230.77      216.10      5.66 o 
  -1  -6   4      334.73      308.88      7.10 o 
   0  -6   4     1119.44     1086.48     22.10 o 
   1  -6   4      461.98      448.89     12.00 o 
   2  -6   4      161.69      171.52      7.26 o 
   3  -6   4       21.41       14.63      5.58 o 
   4  -6   4        4.29        8.82      3.62 o 
   5  -6   4      159.83      148.29      8.21 o 
   6  -6   4       82.13       82.63     10.27 o 
  -8  -5   4        7.71        1.34      5.36 o 
  -7  -5   4       11.28       10.72      5.36 o 
  -6  -5   4       69.62       69.71      4.94 o 
  -5  -5   4       36.44       37.51      2.87 o 
  -4  -5   4       62.83       68.51      4.17 o 
  -3  -5   4      191.93      181.58      4.98 o 
  -2  -5   4        6.65        8.50      1.55 o 
  -1  -5   4       74.88       98.44      3.29 o 
   0  -5   4     1143.22     1251.66     22.35 o 
   1  -5   4      845.08      843.79     16.86 o 
   2  -5   4      683.04      735.60     16.41 o 
   3  -5   4      261.69      234.60     10.27 o 
   4  -5   4      373.07      387.30     16.30 o 
   5  -5   4      166.07      153.63      7.73 o 
   6  -5   4       37.51       53.15      8.49 o 
  -8  -4   4      116.68      132.21     12.06 o 
  -7  -4   4      201.71      202.33     12.95 o 
  -6  -4   4       40.26       39.36      3.86 o 
  -5  -4   4       59.95       63.20      3.33 o 
  -4  -4   4       80.04       65.40      4.06 o 
  -3  -4   4      378.20      398.33      7.71 o 
  -2  -4   4      208.68      173.64      5.34 o 
  -1  -4   4      884.08      860.85     16.58 o 
   0  -4   4     1618.80     1735.56     24.99 o 
   1  -4   4     1294.29     1438.77     21.18 o 
   2  -4   4     1051.79     1183.65     18.15 o 
   3  -4   4      477.74      514.12     12.62 o 
   4  -4   4      319.28      317.21     12.95 o 
   5  -4   4      770.29      751.41     26.80 o 
   6  -4   4      420.57      447.10     20.10 o 
   7  -4   4        1.74        3.57      5.81 o 
  -8  -3   4      300.07      293.90     16.53 o 
  -7  -3   4      417.59      391.71     18.31 o 
  -6  -3   4       38.28       44.33      3.07 o 
  -5  -3   4        3.65        8.99      1.91 o 
  -4  -3   4      923.57      824.22     13.72 o 
  -3  -3   4     1314.62     1261.46     18.89 o 
  -2  -3   4     1954.34     1993.46     28.27 o 
  -1  -3   4    12291.41    12171.30    161.42 o 
   0  -3   4     4499.31     4572.07     61.77 o 
   1  -3   4      418.60      421.65      7.90 o 
   2  -3   4       13.63        7.28      1.24 o 
   3  -3   4     2037.48     2006.54     29.10 o 
   4  -3   4     1284.67     1278.74     21.05 o 
   5  -3   4      672.94      700.10     16.39 o 
   6  -3   4      473.79      444.87     19.21 o 
   7  -3   4      367.01      355.53     17.87 o 
  -8  -2   4      152.19      129.53     11.17 o 
  -7  -2   4      867.07      824.52     29.03 o 
  -6  -2   4        2.06        2.40      1.67 o 
  -5  -2   4        1.84        4.54      2.02 o 
  -4  -2   4     1418.16     1481.61     22.33 o 
  -3  -2   4     4723.02     4976.56     67.62 o 
  -2  -2   4      148.28      171.77      3.66 o 
  -1  -2   4    18916.53    17348.54    229.48 o 
   0  -2   4    16242.89    15488.73    250.85 o 
   1  -2   4       47.20       40.94      1.71 o 
   2  -2   4        2.31        7.10      1.10 o 
   3  -2   4        6.56       10.37      1.41 o 
   4  -2   4      193.77      175.47      6.10 o 
   5  -2   4       60.64       58.25      4.07 o 
   6  -2   4      384.72      328.72     13.27 o 
   7  -2   4      350.15      361.79     17.87 o 
   8  -2   4      467.92      430.13     20.99 o 
  -8  -1   4        3.96       10.72      6.25 o 
  -7  -1   4      181.87      175.09     11.61 o 
  -6  -1   4       87.04       85.19      4.00 o 
  -5  -1   4       11.64        5.70      2.66 o 
  -4  -1   4       50.20       51.03      2.55 o 
  -3  -1   4     1396.65     1506.49     21.91 o 
  -2  -1   4      132.38      139.99      3.15 o 
  -1  -1   4     1857.67     1889.03     31.73 o 
   0  -1   4     8339.88     8139.11    132.43 o 
   1  -1   4     3666.37     3898.97     52.40 o 
   2  -1   4       39.16       51.48      1.94 o 
   3  -1   4      510.51      525.57      7.83 o 
   4  -1   4      324.63      358.76      6.39 o 
   5  -1   4      319.48      339.88      6.66 o 
   6  -1   4      164.73      171.74      7.11 o 
   7  -1   4       86.67       88.54      5.14 o 
   8  -1   4        1.17        5.81      5.81 o 
  -8   0   4      168.14      173.29      9.00 o 
  -7   0   4      112.71      107.84      7.37 o 
  -6   0   4      190.51      204.27      9.41 o 
  -5   0   4      497.80      515.50     10.04 o 
  -4   0   4     2075.91     2121.33     37.23 o 
  -3   0   4     1545.54     1650.73     29.04 o 
  -2   0   4     1344.65     1494.97     21.23 o 
  -1   0   4     4982.22     4888.38     79.26 o 
   0   0   4      903.56      963.00     16.41 o 
   1   0   4      265.06      279.88      5.68 o 
   2   0   4     1637.82     1720.94     21.04 o 
   3   0   4      105.97       96.33      2.37 o 
   4   0   4     1288.61     1439.22     18.88 o 
   5   0   4      807.29      818.33     12.29 o 
   6   0   4       69.14       79.00      4.46 o 
   7   0   4       77.34       80.85      4.81 o 
   8   0   4      109.39      130.24      6.53 o 
  -7   1   4       32.12       41.02      4.57 o 
  -6   1   4      170.09      142.94      5.38 o 
  -5   1   4      693.24      705.26     12.80 o 
  -4   1   4      611.66      628.47     11.17 o 
  -3   1   4     4585.03     4852.39     66.06 o 
  -2   1   4     4810.23     4695.30    194.53 o 
  -1   1   4      113.34      120.60      3.16 o 
   0   1   4     6712.85     6624.28    133.70 o 
   1   1   4    52619.96    37242.41   1630.28 o 
   2   1   4     2781.04     2737.73     38.57 o 
   3   1   4       13.75        6.68      1.27 o 
   4   1   4     2903.81     2981.63     36.45 o 
   5   1   4     3432.50     3461.32     50.60 o 
   6   1   4      949.13      970.43     17.87 o 
   7   1   4      353.64      369.32      9.97 o 
   8   1   4      109.39      115.72      6.43 o 
  -7   2   4        1.22        1.79      4.91 o 
  -6   2   4       20.79       28.63      3.94 o 
  -5   2   4       23.01       19.32      2.40 o 
  -4   2   4       33.22       27.43      2.29 o 
  -3   2   4        1.08        5.77      2.11 o 
  -2   2   4       19.44       15.02      1.36 o 
  -1   2   4       72.68       81.64      2.93 o 
   0   2   4     1408.41     1476.70     20.68 o 
   1   2   4     2004.74     2118.19     71.46 o 
   2   2   4     1911.57     2087.95     25.35 o 
   3   2   4      311.34      366.63      7.30 o 
   4   2   4      490.67      481.44      7.37 o 
   5   2   4      387.10      376.06      9.90 o 
   6   2   4     1079.18     1085.14     21.32 o 
   7   2   4      247.63      246.17      8.06 o 
   8   2   4      525.55      534.96     13.47 o 
  -7   3   4       11.81       10.40      3.94 o 
  -6   3   4      109.91      136.23      7.24 o 
  -5   3   4       25.91       33.29      3.79 o 
  -4   3   4       67.71       68.37      3.41 o 
  -3   3   4       13.95       14.55      2.59 o 
  -2   3   4     1187.63     1248.98     18.69 o 
  -1   3   4      372.55      409.65      7.09 o 
   0   3   4      128.61      118.43      3.56 o 
   1   3   4     1251.55     1273.55     18.45 o 
   2   3   4       43.96       31.57      1.48 o 
   3   3   4      150.42      155.00      3.23 o 
   4   3   4      271.27      298.45      5.46 o 
   5   3   4      532.96      576.95     11.94 o 
   6   3   4      112.69      110.60      5.23 o 
   7   3   4       13.80       10.32      4.10 o 
   8   3   4        4.64        1.45      3.13 o 
   9   3   4       17.90       16.32      4.00 o 
  -6   4   4      514.85      459.15     22.33 o 
  -5   4   4      522.89      508.00     14.05 o 
  -4   4   4       12.66       12.70      2.99 o 
  -3   4   4     2813.34     2901.76     51.92 o 
  -2   4   4     1116.65     1086.10     21.79 o 
  -1   4   4      174.21      140.08      6.25 o 
   0   4   4       21.26       12.07      1.06 o 
   1   4   4     1516.25     1505.64     21.95 o 
   2   4   4       48.70       62.97      2.55 o 
   3   4   4      681.84      608.04      9.12 o 
   4   4   4      187.50      173.89      6.70 o 
   5   4   4      906.25      931.81     16.92 o 
   6   4   4     1248.83     1181.02     21.22 o 
   7   4   4       55.66       53.93      6.03 o 
   8   4   4       20.24       12.31      4.80 o 
  -6   5   4       87.44       95.54      6.78 o 
  -5   5   4      104.95      131.53      7.26 o 
  -4   5   4     1090.48     1076.95     49.13 o 
  -3   5   4     2361.14     2252.38     42.29 o 
  -2   5   4     1103.79     1087.57     22.57 o 
  -1   5   4      610.85      632.90     14.52 o 
   0   5   4     2415.35     2396.69     42.90 o 
   1   5   4      453.42      435.70     15.74 o 
   2   5   4     2582.63     2519.15     31.28 o 
   3   5   4     1332.87     1323.92     17.75 o 
   4   5   4      975.27      920.41     13.39 o 
   5   5   4      123.03      119.41      5.05 o 
   6   5   4      132.67      128.70      5.67 o 
   7   5   4       39.06       36.04      6.49 o 
   8   5   4        1.28        0.21      3.74 o 
  -5   6   4       14.10       11.85      4.07 o 
  -4   6   4      516.13      510.25     14.68 o 
  -3   6   4      279.60      265.10      9.63 o 
  -2   6   4       71.11       73.06      5.05 o 
  -1   6   4      718.77      694.96     16.41 o 
   0   6   4      401.57      420.72     11.36 o 
   1   6   4       49.32       35.62      3.47 o 
   2   6   4        4.19       -0.96      1.61 o 
   3   6   4      137.36      133.55      4.70 o 
   4   6   4      137.85      125.69      3.90 o 
   5   6   4       53.38       44.35      4.18 o 
   6   6   4      112.96       96.57      5.23 o 
   7   6   4        8.29        7.15      4.74 o 
   8   6   4      118.45      127.78      8.11 o 
  -4   7   4      125.59      134.78     24.34 o 
  -3   7   4       59.77       53.89      5.34 o 
  -2   7   4       13.34       13.44      4.47 o 
  -1   7   4      272.94      267.24     17.87 o 
   0   7   4      116.31      120.10      6.15 o 
   1   7   4       47.34       42.34      5.81 o 
   2   7   4      159.96      148.26      9.60 o 
   3   7   4       54.74       47.11      3.93 o 
   4   7   4      158.34      160.74      4.72 o 
   5   7   4      287.06      271.08      8.06 o 
   6   7   4       42.95       42.48      5.59 o 
   7   7   4       43.48       39.91      4.37 o 
   8   7   4        0.14        2.39      3.24 o 
  -4   8   4       60.94       51.25      9.38 o 
  -3   8   4      484.94      472.18     14.84 o 
  -2   8   4      394.61      424.83     13.58 o 
  -1   8   4       95.16       98.74      6.47 o 
   0   8   4      142.20      151.60      7.42 o 
   1   8   4      412.47      400.72     12.13 o 
   2   8   4      992.74     1032.89     23.00 o 
   3   8   4      533.69      530.95     17.64 o 
   4   8   4       65.29       64.36      4.10 o 
   5   8   4       43.87       47.94      4.02 o 
   6   8   4      387.28      391.65     10.64 o 
   7   8   4      157.23      165.64      7.55 o 
  -2   9   4      411.42      410.43     14.05 o 
  -1   9   4      457.11      464.46     14.53 o 
   0   9   4      310.74      327.55     11.84 o 
   1   9   4      653.29      637.86     20.10 o 
   2   9   4      397.76      403.06     12.76 o 
   3   9   4       55.30       62.70      5.47 o 
   4   9   4       90.13       88.88      9.38 o 
   5   9   4       17.75       23.67      6.25 o 
   6   9   4       15.86       11.85      3.22 o 
   7   9   4        1.80        1.43      3.28 o 
  -1  10   4       21.51       23.22      4.89 o 
   0  10   4       55.29       57.81      8.71 o 
   1  10   4        1.92        4.91      3.94 o 
   2  10   4       10.86        9.76      4.07 o 
   3  10   4       31.33       29.97      4.83 o 
   4  10   4       29.84       40.65      8.49 o 
   5  10   4       77.23       68.78      9.38 o 
   6  10   4       28.95       44.67      8.93 o 
   2  11   4      201.42      224.96     10.87 o 
   3  11   4        2.87        4.24      4.11 o 
   4  11   4        9.57        3.13      5.81 o 
  -2 -11   5       10.72       11.84      4.25 o 
  -5 -10   5       48.31       42.43      7.15 o 
  -4 -10   5       89.37      107.64      9.83 o 
  -3 -10   5       91.70       88.16      8.26 o 
  -2 -10   5       27.36       19.88      4.11 o 
  -1 -10   5       11.46        6.19      3.62 o 
   0 -10   5        2.97       10.38      4.47 o 
   1 -10   5       39.85       37.51      5.37 o 
  -6  -9   5      346.34      313.55     16.97 o 
  -5  -9   5      359.59      349.39     11.50 o 
  -4  -9   5      510.22      523.48     20.10 o 
  -3  -9   5      462.12      472.99     13.42 o 
  -2  -9   5      464.94      440.60     12.95 o 
  -1  -9   5      562.65      538.23     14.84 o 
   0  -9   5      746.04      686.98     17.84 o 
   1  -9   5      394.09      379.31     12.63 o 
   2  -9   5      489.43      474.97     15.00 o 
   3  -9   5      259.43      253.04     11.21 o 
  -7  -8   5      166.82      185.36     13.85 o 
  -6  -8   5       86.85      101.39      9.83 o 
  -5  -8   5       20.64       22.97      3.62 o 
  -4  -8   5        2.24        3.66      2.14 o 
  -3  -8   5      423.73      426.11     12.00 o 
  -2  -8   5     1215.72     1208.68     25.26 o 
  -1  -8   5       18.26       22.99      4.24 o 
   0  -8   5      105.37      105.49      6.70 o 
   1  -8   5     1432.37     1376.12     34.84 o 
   2  -8   5      471.49      500.50     21.66 o 
   3  -8   5        1.90       15.51      4.39 o 
   4  -8   5       94.31      108.16      8.26 o 
  -7  -7   5       23.27       15.63      6.25 o 
  -6  -7   5       31.48       36.18      6.70 o 
  -5  -7   5       16.02       16.97      3.30 o 
  -4  -7   5      111.34      110.11      4.70 o 
  -3  -7   5      100.23      109.28      4.38 o 
  -2  -7   5       34.25       37.03      2.81 o 
  -1  -7   5       19.36       19.08      2.99 o 
   0  -7   5      281.40      262.40      8.84 o 
   1  -7   5        1.63        1.34      4.02 o 
   2  -7   5      104.41       76.21      9.83 o 
   3  -7   5        4.61        9.16      3.47 o 
   4  -7   5      153.93      149.77     15.63 o 
   5  -7   5      111.96      103.51      7.58 o 
  -8  -6   5        0.65        0.89      5.81 o 
  -7  -6   5        0.46       -3.13      4.47 o 
  -6  -6   5       73.38       70.02      5.15 o 
  -5  -6   5      225.01      219.43      8.01 o 
  -4  -6   5      419.55      423.80      9.09 o 
  -3  -6   5       55.22       50.49      3.00 o 
  -2  -6   5      619.69      659.18     14.68 o 
  -1  -6   5       10.59       12.51      2.21 o 
   0  -6   5       28.83       27.68      6.92 o 
   1  -6   5      628.71      657.34     15.48 o 
   2  -6   5      326.71      342.59     10.42 o 
   3  -6   5      574.05      529.83     14.21 o 
   4  -6   5       35.85       27.52      4.39 o 
   5  -6   5      133.80      134.39      7.73 o 
   6  -6   5       56.22       47.35      8.49 o 
  -8  -5   5      250.48      245.21     16.08 o 
  -7  -5   5      450.29      414.94     19.21 o 
  -6  -5   5      504.89      486.72     27.25 o 
  -5  -5   5      751.57      721.43     16.34 o 
  -4  -5   5      281.93      293.15      6.84 o 
  -3  -5   5     1949.87     1988.51     29.30 o 
  -2  -5   5     2539.53     2597.21     37.04 o 
  -1  -5   5     1393.75     1409.43     22.38 o 
   0  -5   5      369.72      344.74      6.89 o 
   1  -5   5      737.71      692.59     19.75 o 
   2  -5   5      703.73      715.07     16.10 o 
   3  -5   5       88.08       93.17      5.52 o 
   4  -5   5        2.18        5.52      6.03 o 
   5  -5   5       65.68       63.40      8.26 o 
   6  -5   5      350.32      354.64     17.87 o 
  -8  -4   5      227.28      255.04     16.08 o 
  -7  -4   5      206.61      192.06     12.95 o 
  -6  -4   5      355.59      354.94     10.61 o 
  -5  -4   5       21.98       28.91      2.61 o 
  -4  -4   5     1050.74     1066.81     17.16 o 
  -3  -4   5     1733.32     1868.78     27.23 o 
  -2  -4   5     2639.64     2771.27     38.84 o 
  -1  -4   5     1119.97     1200.35     22.26 o 
   0  -4   5     9091.26     9253.03    123.71 o 
   1  -4   5      357.95      343.45      6.63 o 
   2  -4   5      739.81      753.07     12.48 o 
   3  -4   5     1858.86     1874.76     27.79 o 
   4  -4   5      452.38      431.31     11.84 o 
   5  -4   5       65.96       76.37      5.34 o 
   6  -4   5      265.83      296.13     16.08 o 
   7  -4   5      180.16      214.39     14.29 o 
  -8  -3   5        8.53        9.38      5.81 o 
  -7  -3   5       90.25       89.33      8.93 o 
  -6  -3   5      104.63      102.04      5.47 o 
  -5  -3   5      585.11      594.74     11.31 o 
  -4  -3   5      202.78      217.01      7.15 o 
  -3  -3   5        0.67        0.45      0.92 o 
  -2  -3   5     2862.14     3233.24     44.51 o 
  -1  -3   5     1349.41     1352.62     22.07 o 
   0  -3   5       37.45       42.42      1.97 o 
   1  -3   5      125.41      156.28      3.81 o 
   2  -3   5     1179.86     1290.58     19.22 o 
   3  -3   5      978.03     1053.21     16.64 o 
   4  -3   5       33.41       42.03      2.87 o 
   5  -3   5      576.84      601.90     14.80 o 
   6  -3   5      219.16      226.45     12.95 o 
   7  -3   5      162.74      177.32     12.95 o 
  -8  -2   5       90.85       95.58     10.27 o 
  -7  -2   5      122.44      117.02     10.27 o 
  -6  -2   5        5.34        5.58      2.26 o 
  -5  -2   5      697.83      732.31     13.02 o 
  -4  -2   5     1783.69     1893.41     27.83 o 
  -3  -2   5     3400.27     3835.05     52.76 o 
  -2  -2   5       20.82       30.09      1.50 o 
  -1  -2   5      825.47      996.87     14.52 o 
   0  -2   5      528.77      546.34     11.25 o 
   1  -2   5      891.06      939.48     17.05 o 
   2  -2   5        9.23        5.28      1.14 o 
   3  -2   5     1299.54     1235.51     37.30 o 
   4  -2   5        1.95        2.48      4.48 o 
   5  -2   5       79.72       74.98      8.83 o 
   6  -2   5      310.32      312.47      8.32 o 
   7  -2   5      234.49      239.85     14.74 o 
   8  -2   5       36.25       35.73      8.04 o 
  -8  -1   5      203.26      192.95     13.85 o 
  -7  -1   5      591.53      568.14     22.33 o 
  -6  -1   5     1446.59     1355.83     82.69 o 
  -5  -1   5      255.56      247.76      6.32 o 
  -4  -1   5     2924.75     3038.72     42.78 o 
  -3  -1   5     4045.75     4232.46     57.91 o 
  -2  -1   5     7822.63     7767.08    125.64 o 
  -1  -1   5      119.12       95.66      3.16 o 
   0  -1   5     1349.68     1352.86     22.90 o 
   1  -1   5      122.15      177.50      3.52 o 
   2  -1   5     4607.98     4745.73     63.98 o 
   3  -1   5        4.58        7.38      1.31 o 
   4  -1   5        3.23        8.05      1.42 o 
   5  -1   5      193.06      174.26      5.53 o 
   6  -1   5      959.51      995.38     18.04 o 
   7  -1   5      516.30      536.99     12.54 o 
   8  -1   5      651.39      658.66     18.63 o 
  -8   0   5       26.37       33.50      7.59 o 
  -7   0   5        4.27        2.68      4.02 o 
  -6   0   5       89.37       94.91      5.00 o 
  -5   0   5      527.04      513.85     13.62 o 
  -4   0   5       11.72        7.08      1.41 o 
  -3   0   5       15.24        4.76      1.03 o 
  -2   0   5     2478.11     2528.64     34.89 o 
  -1   0   5     1885.65     1905.78     32.05 o 
   0   0   5      455.74      498.91     12.95 o 
   1   0   5     2631.47     2690.06     36.42 o 
   2   0   5      631.02      641.32      9.75 o 
   3   0   5      153.55      199.65      4.32 o 
   4   0   5      287.82      271.72      5.13 o 
   5   0   5     1294.45     1295.11     21.39 o 
   6   0   5        7.42        4.62      2.32 o 
   7   0   5      180.90      201.62      9.41 o 
   8   0   5      105.47      130.68      6.78 o 
  -7   1   5       53.20       57.99      4.33 o 
  -6   1   5      163.81      154.18      5.88 o 
  -5   1   5       11.56       13.00      2.14 o 
  -4   1   5       35.57       31.69      2.22 o 
  -3   1   5      996.33     1121.79     20.84 o 
  -2   1   5      985.06     1203.03     21.32 o 
  -1   1   5       49.96       48.49      2.21 o 
   0   1   5      586.98      592.89      8.94 o 
   1   1   5       61.36       68.51      2.38 o 
   2   1   5      875.86      990.23     15.21 o 
   3   1   5        4.18        5.04      1.10 o 
   4   1   5      178.13      182.73      3.72 o 
   5   1   5      123.52      133.59      5.14 o 
   6   1   5      222.20      210.30      6.86 o 
   7   1   5      365.88      362.54      9.96 o 
   8   1   5        0.84       -3.11      2.66 o 
  -7   2   5      215.64      194.56      8.53 o 
  -6   2   5      729.92      721.49     19.43 o 
  -5   2   5      481.94      485.32      9.96 o 
  -4   2   5        9.88        7.53      1.62 o 
  -3   2   5      404.09      393.57      7.63 o 
  -2   2   5     5124.09     5362.44     72.59 o 
  -1   2   5       91.13       80.55      2.37 o 
   0   2   5     1223.74     1371.14     19.48 o 
   1   2   5     1808.36     1818.98     42.21 o 
   2   2   5     3527.25     3550.84     42.30 o 
   3   2   5        1.61       12.99      9.90 o 
   4   2   5      488.11      453.48      9.28 o 
   5   2   5      323.77      292.69      8.39 o 
   6   2   5      378.25      370.65      9.44 o 
   7   2   5      454.16      439.66     11.83 o 
   8   2   5      233.83      239.75      8.76 o 
  -7   3   5       85.73       89.15      6.47 o 
  -6   3   5      723.93      679.13     17.19 o 
  -5   3   5      839.33      787.13     18.16 o 
  -4   3   5      702.99      736.51     16.73 o 
  -3   3   5      652.64      651.60     11.46 o 
  -2   3   5     1370.47     1245.79     18.78 o 
  -1   3   5       16.36       25.52      1.62 o 
   0   3   5     1634.11     1629.88     23.25 o 
   1   3   5     3734.13     3767.25     57.65 o 
   2   3   5      414.75      378.69      5.98 o 
   3   3   5     1847.87     1875.66     23.57 o 
   4   3   5     2745.71     2821.97     34.85 o 
   5   3   5     3451.82     3487.53     51.38 o 
   6   3   5      583.86      579.02     12.62 o 
   7   3   5       27.57       25.87      3.61 o 
   8   3   5       12.90       15.66      3.61 o 
   9   3   5      483.92      502.23     13.82 o 
  -6   4   5        1.43        1.91      3.22 o 
  -5   4   5      288.02      275.98     10.94 o 
  -4   4   5      694.10      669.07     16.75 o 
  -3   4   5      245.88      283.90      8.84 o 
  -2   4   5       54.70       62.72      6.70 o 
  -1   4   5      463.38      463.87      8.37 o 
   0   4   5     1294.57     1270.45     18.89 o 
   1   4   5     1303.34     1356.50     20.05 o 
   2   4   5      852.16      873.73     12.07 o 
   3   4   5     1667.66     1774.80     22.69 o 
   4   4   5     1154.59     1249.98     16.93 o 
   5   4   5       94.91       88.91      4.38 o 
   6   4   5       54.72       49.12      4.00 o 
   7   4   5        0.89       -1.82      2.37 o 
   8   4   5        2.43        7.35      3.02 o 
  -6   5   5       20.57       23.88      4.57 o 
  -5   5   5       75.69       72.71      5.84 o 
  -4   5   5       16.67       18.48      6.70 o 
  -3   5   5        8.44       11.93      3.80 o 
  -2   5   5        6.36       10.50      2.53 o 
  -1   5   5       15.62       14.29      2.53 o 
   0   5   5      258.11      289.61      5.80 o 
   1   5   5      134.05      128.46      3.78 o 
   2   5   5       22.14       29.90      1.93 o 
   3   5   5      310.29      368.77      9.09 o 
   4   5   5       60.91       57.62      2.71 o 
   5   5   5        7.03        6.30      2.14 o 
   6   5   5       80.34       68.32      4.94 o 
   7   5   5       51.86       50.31      4.46 o 
   8   5   5        1.52        3.36      3.13 o 
  -5   6   5       70.68       92.41     13.85 o 
  -4   6   5      101.03      123.44      7.26 o 
  -3   6   5       69.73       62.03      5.20 o 
  -2   6   5       22.51       30.96      3.79 o 
  -1   6   5      481.16      450.89     16.97 o 
   0   6   5      442.32      408.96     11.18 o 
   1   6   5      547.04      531.10     13.08 o 
   2   6   5     3425.05     3583.17     43.88 o 
   3   6   5     1833.45     1849.16     28.49 o 
   4   6   5     1002.77      970.18     14.31 o 
   5   6   5      384.35      371.07      9.45 o 
   6   6   5       48.50       44.56      6.82 o 
   7   6   5       74.70       76.79      6.22 o 
   8   6   5      173.99      176.95      7.80 o 
  -4   7   5      165.95      173.27      8.68 o 
  -3   7   5      139.11      149.67     10.05 o 
  -2   7   5       26.12       29.33      4.25 o 
  -1   7   5        6.14        9.60      3.16 o 
   0   7   5      529.14      498.21     13.40 o 
   1   7   5      794.91      782.64     18.11 o 
   2   7   5      927.09      926.92     20.46 o 
   3   7   5      828.68      845.26     13.87 o 
   4   7   5      316.07      301.60      6.59 o 
   5   7   5      267.98      272.44      7.97 o 
   6   7   5      177.96      186.83      7.13 o 
   7   7   5      257.09      263.40     11.23 o 
   8   7   5      186.98      209.64      8.67 o 
  -3   8   5        0.29       -0.72      3.30 o 
  -2   8   5      123.91      127.42     11.61 o 
  -1   8   5        0.37       -1.34      2.53 o 
   0   8   5      128.51      121.92      6.78 o 
   1   8   5      307.66      297.59     10.41 o 
   2   8   5       40.78       39.10      4.57 o 
   3   8   5       10.18       13.85      3.16 o 
   4   8   5       17.11       12.40      3.29 o 
   5   8   5        7.77        8.71      2.79 o 
   6   8   5       27.98       27.80      5.39 o 
   7   8   5       61.26       64.95      5.41 o 
  -2   9   5       89.47       80.85      6.95 o 
  -1   9   5        1.32        6.16      3.62 o 
   0   9   5       70.52       64.51      5.68 o 
   1   9   5        7.52       10.50      3.79 o 
   2   9   5        9.54        7.59      3.47 o 
   3   9   5        1.14        2.23      3.57 o 
   4   9   5       63.46       73.70      8.93 o 
   5   9   5        7.40       17.87      6.25 o 
   6   9   5       21.26       20.77      3.67 o 
   7   9   5       36.69       35.45      4.55 o 
  -1  10   5       71.15       74.63      6.78 o 
   0  10   5      217.95      228.16     18.31 o 
   1  10   5      842.61      874.97     35.96 o 
   2  10   5      110.98      119.34      7.73 o 
   3  10   5        5.45        8.04      5.81 o 
   5  10   5       34.55       37.07      8.04 o 
   6  10   5        1.53       -0.89      4.91 o 
   2  11   5      452.47      510.22     23.23 o 
   3  11   5      236.96      261.13     12.95 o 
  -4 -10   6      205.76      254.14     14.29 o 
  -3 -10   6      323.29      336.33     16.97 o 
  -2 -10   6      313.11      291.58     11.84 o 
  -1 -10   6      323.86      293.17     14.96 o 
   0 -10   6      240.37      226.17      9.91 o 
   1 -10   6      106.52      100.41     15.19 o 
  -6  -9   6      111.78      125.96     11.61 o 
  -5  -9   6      237.30      270.70     10.09 o 
  -4  -9   6       11.83       12.51      5.36 o 
  -3  -9   6      195.65      194.45      8.37 o 
  -2  -9   6      109.27      131.39      7.15 o 
  -1  -9   6      251.07      253.89      9.63 o 
   0  -9   6      170.11      163.36     11.17 o 
   1  -9   6      221.41      202.03      9.16 o 
   2  -9   6       23.21       33.05      5.20 o 
   3  -9   6       45.90       48.39      6.00 o 
  -7  -8   6        7.69       10.27      5.81 o 
  -6  -8   6      104.69       90.22      9.38 o 
  -5  -8   6        7.60        8.25      3.30 o 
  -4  -8   6       33.14       25.88      5.14 o 
  -3  -8   6      153.99      147.28      6.92 o 
  -2  -8   6        4.58       10.49      4.47 o 
  -1  -8   6      222.38      188.47      7.56 o 
   0  -8   6      112.06       98.00      5.98 o 
   1  -8   6        0.71        5.10      4.91 o 
   2  -8   6       12.90        9.26      8.04 o 
   3  -8   6        9.88        1.11      5.36 o 
   4  -8   6      112.03       98.00      7.42 o 
  -7  -7   6       54.68       58.96      8.49 o 
  -6  -7   6      378.95      374.65     11.57 o 
  -5  -7   6       29.88       31.54      3.75 o 
  -4  -7   6       34.10       41.25      3.94 o 
  -3  -7   6       55.12       48.90      3.17 o 
  -2  -7   6      774.68      792.68     14.09 o 
  -1  -7   6      803.84      793.57     32.61 o 
   0  -7   6      339.41      324.82      9.94 o 
   1  -7   6      148.99      156.33      6.95 o 
   2  -7   6      468.23      461.30     13.26 o 
   3  -7   6       56.61       61.23     10.94 o 
   4  -7   6       83.57       89.30      6.78 o 
   5  -7   6      181.45      198.12     21.22 o 
  -8  -6   6      125.90      138.02     12.95 o 
  -7  -6   6      181.96      184.02     12.95 o 
  -6  -6   6       41.63       44.49      4.51 o 
  -5  -6   6      555.23      524.94     13.48 o 
  -4  -6   6     1799.08     1744.82     33.05 o 
  -3  -6   6     1127.61     1133.90     20.46 o 
  -2  -6   6      361.29      345.76      9.31 o 
  -1  -6   6     2670.05     2657.56     55.17 o 
   0  -6   6      848.10      866.00     18.47 o 
   1  -6   6     1511.97     1467.57     28.74 o 
   2  -6   6       67.40       60.56      4.74 o 
   3  -6   6       12.30       10.80      4.24 o 
   4  -6   6        4.72        9.05      3.43 o 
   5  -6   6      399.59      416.25     13.42 o 
  -8  -5   6      112.81      115.68     11.61 o 
  -7  -5   6        8.51       12.95      5.36 o 
  -6  -5   6      189.06      188.06      7.82 o 
  -5  -5   6        9.79       10.00      2.67 o 
  -4  -5   6      416.51      438.93      9.07 o 
  -3  -5   6        6.40       16.05      1.97 o 
  -2  -5   6     1615.06     1672.83     24.93 o 
  -1  -5   6      125.43      162.32      5.01 o 
   0  -5   6     1222.99     1247.74     19.15 o 
   1  -5   6      312.52      344.35      7.08 o 
   2  -5   6      654.50      623.76     14.53 o 
   3  -5   6      876.17      925.26     31.27 o 
   4  -5   6      397.68      401.09     11.84 o 
   5  -5   6       24.64       30.11      4.25 o 
   6  -5   6      222.27      258.16     15.63 o 
  -8  -4   6       31.81       32.61      7.59 o 
  -7  -4   6       42.47       37.52      7.15 o 
  -6  -4   6      278.61      263.00      9.09 o 
  -5  -4   6        1.45        1.12      2.90 o 
  -4  -4   6       42.84       41.94      4.31 o 
  -3  -4   6      860.88      974.37     15.54 o 
  -2  -4   6     3645.40     3738.20     51.64 o 
  -1  -4   6      576.86      608.75     10.31 o 
   0  -4   6      214.27      207.09      4.89 o 
   1  -4   6       46.60       30.76      1.84 o 
   2  -4   6        9.88        9.10      2.14 o 
   3  -4   6       17.54       19.74      2.03 o 
   4  -4   6      248.13      239.00      8.37 o 
   5  -4   6      163.41      146.32      8.04 o 
   6  -4   6      102.04      111.66     10.27 o 
   7  -4   6        0.08       -0.45      5.81 o 
  -8  -3   6      394.08      432.81     20.99 o 
  -7  -3   6       52.09       47.35      7.59 o 
  -6  -3   6       24.55       26.90      3.54 o 
  -5  -3   6      337.84      345.03     12.95 o 
  -4  -3   6      573.94      533.52      9.84 o 
  -3  -3   6       43.48       24.09      1.77 o 
  -2  -3   6      256.49      220.54      4.66 o 
  -1  -3   6     2699.88     2693.08     37.21 o 
   0  -3   6     1798.66     1958.07     33.94 o 
   1  -3   6     6339.24     6341.88     85.30 o 
   2  -3   6     1495.68     1511.15     22.23 o 
   3  -3   6      623.23      606.98     10.72 o 
   4  -3   6      735.98      725.14     13.00 o 
   5  -3   6     1483.27     1468.15     28.97 o 
   6  -3   6      324.41      332.31     16.53 o 
   7  -3   6      408.96      450.22     20.99 o 
  -8  -2   6       98.35       97.37     10.27 o 
  -7  -2   6       76.13       68.78      8.04 o 
  -6  -2   6       20.92       32.43      3.54 o 
  -5  -2   6      893.58      915.09     15.52 o 
  -4  -2   6     1685.67     1717.95     25.51 o 
  -3  -2   6     1430.13     1407.85     20.87 o 
  -2  -2   6      530.88      503.15      8.26 o 
  -1  -2   6      262.45      217.89      7.14 o 
   0  -2   6        4.23        6.91      2.37 o 
   1  -2   6      293.23      282.16      5.24 o 
   2  -2   6      298.81      264.36      6.61 o 
   3  -2   6      128.19       91.56      3.96 o 
   4  -2   6      405.84      332.67     32.34 o 
   5  -2   6      686.74      667.45     12.67 o 
   6  -2   6      372.14      390.04     11.63 o 
   7  -2   6      207.70      224.22     13.85 o 
   8  -2   6      485.98      517.67     23.67 o 
  -8  -1   6       11.73       12.51      6.25 o 
  -7  -1   6        1.48        1.34      4.02 o 
  -6  -1   6       75.78       94.71      5.34 o 
  -5  -1   6      120.07      125.02      4.34 o 
  -4  -1   6      463.67      514.30      9.43 o 
  -3  -1   6      400.68      438.50      7.96 o 
  -2  -1   6      144.77      129.61      3.14 o 
  -1  -1   6      115.78      119.93      3.79 o 
   0  -1   6     2699.07     2694.28     36.61 o 
   1  -1   6      226.80      213.42      5.77 o 
   2  -1   6      511.02      543.10      8.82 o 
   3  -1   6        1.54        7.25      1.60 o 
   4  -1   6       40.82       42.92      3.90 o 
   5  -1   6      232.15      215.58      6.67 o 
   6  -1   6       20.43       22.23      5.34 o 
   7  -1   6        5.07        7.58      2.98 o 
   8  -1   6        4.48        8.10      3.17 o 
  -8   0   6        7.64        7.59      5.81 o 
  -7   0   6       20.59       16.87      3.54 o 
  -6   0   6     1596.94     1534.00     49.58 o 
  -5   0   6      464.02      475.90      9.68 o 
  -4   0   6      139.75      133.64      4.21 o 
  -3   0   6      107.22       74.57      2.81 o 
  -2   0   6     1927.12     2004.28     54.89 o 
  -1   0   6      238.70      252.06      4.60 o 
   0   0   6       68.94       64.12      1.77 o 
   1   0   6     1175.73     1258.18     17.77 o 
   2   0   6     4182.69     4149.34     55.89 o 
   3   0   6       47.80       30.13      1.62 o 
   4   0   6       13.85       11.27      1.27 o 
   5   0   6      399.24      386.60     13.63 o 
   6   0   6      296.77      295.86      8.24 o 
   7   0   6      245.83      264.93      8.16 o 
   8   0   6       41.15       43.68      4.54 o 
  -7   1   6       78.90       90.13      8.04 o 
  -6   1   6      156.94      167.20      6.04 o 
  -5   1   6      223.38      226.39      6.27 o 
  -4   1   6       84.82       70.76      5.14 o 
  -3   1   6     4339.46     4615.84     76.58 o 
  -2   1   6     5842.73     5982.28     80.59 o 
  -1   1   6     1170.21     1256.72     18.05 o 
   0   1   6      245.60      247.61     10.99 o 
   1   1   6    57417.75    41500.79   1573.61 o 
   2   1   6    15607.58    14524.05    238.69 o 
   3   1   6        4.06        4.17      1.30 o 
   4   1   6     1965.70     1974.53     29.99 o 
   5   1   6     4589.26     4686.66     67.19 o 
   6   1   6     1428.75     1361.34     23.28 o 
   7   1   6      143.42      141.56      6.27 o 
   8   1   6       11.48        8.40      3.45 o 
  -7   2   6       82.85       85.31      8.49 o 
  -6   2   6      201.92      194.94      8.05 o 
  -5   2   6      210.64      208.16      6.09 o 
  -4   2   6      459.09      457.99      9.20 o 
  -3   2   6     1636.45     1661.63     24.66 o 
  -2   2   6     1965.40     2098.54     29.81 o 
  -1   2   6       96.59      100.03      2.81 o 
   0   2   6     1050.20      983.48     14.50 o 
   1   2   6     1420.46     1436.70     25.56 o 
   2   2   6     3358.94     3428.13     85.98 o 
   3   2   6     2054.86     2255.67     33.07 o 
   4   2   6     2115.77     2158.22     32.47 o 
   5   2   6     1107.18     1082.25     21.16 o 
   6   2   6      475.81      435.99     10.48 o 
   7   2   6       48.50       50.10      4.21 o 
   8   2   6       49.36       52.86      4.81 o 
  -7   3   6       18.30       19.70      4.25 o 
  -6   3   6       38.22       46.98      9.38 o 
  -5   3   6      223.97      204.08     11.84 o 
  -4   3   6        4.79        7.37      2.53 o 
  -3   3   6        2.85        3.25      1.30 o 
  -2   3   6      258.91      276.87      5.85 o 
  -1   3   6      157.81      175.46      4.14 o 
   0   3   6      291.86      331.29      9.83 o 
   1   3   6       33.81       40.44      2.15 o 
   2   3   6      278.07      292.59      5.69 o 
   3   3   6     2620.35     2850.41     34.84 o 
   4   3   6      466.94      513.82     10.31 o 
   5   3   6        1.13       -5.12      4.58 o 
   6   3   6       64.61       55.87      6.01 o 
   7   3   6       12.82       12.68      3.13 o 
   8   3   6       25.14       31.63      4.19 o 
   9   3   6       31.25       42.58      5.07 o 
  -6   4   6      265.87      268.99     10.42 o 
  -5   4   6      366.18      356.38     11.36 o 
  -4   4   6        5.48       11.63      3.80 o 
  -3   4   6      539.71      551.59     25.01 o 
  -2   4   6      793.12      735.62     16.10 o 
  -1   4   6       26.77       18.87      1.39 o 
   0   4   6     1013.74     1138.22     17.29 o 
   1   4   6      336.82      301.12      6.01 o 
   2   4   6     1208.37     1234.20     20.93 o 
   3   4   6      777.18      794.80     11.42 o 
   4   4   6       19.64       24.51      2.48 o 
   5   4   6      547.13      545.02     11.60 o 
   6   4   6      262.65      243.27     10.28 o 
   7   4   6        1.14       -0.74      2.32 o 
   8   4   6       16.72       14.81      3.52 o 
  -6   5   6      278.41      287.68     16.53 o 
  -5   5   6      215.39      243.97      9.79 o 
  -4   5   6      444.83      430.91     12.63 o 
  -3   5   6      447.30      462.87     12.95 o 
  -2   5   6     1451.42     1451.60     28.72 o 
  -1   5   6      647.76      622.61     14.52 o 
   0   5   6     2008.94     2041.33     29.47 o 
   1   5   6     3459.08     3460.62     48.23 o 
   2   5   6     3206.32     3131.98    166.43 o 
   3   5   6     1381.09     1375.79     18.47 o 
   4   5   6      348.88      318.84      7.80 o 
   5   5   6       67.74       57.64      3.78 o 
   6   5   6       40.98       41.51      4.31 o 
   7   5   6       26.91       26.68      3.85 o 
   8   5   6       27.98       37.82      4.67 o 
  -5   6   6      124.30      130.82      7.73 o 
  -4   6   6      312.49      296.75     10.89 o 
  -3   6   6      470.46      460.12     18.09 o 
  -2   6   6      125.61      113.82      6.15 o 
  -1   6   6      703.19      676.84     16.10 o 
   0   6   6     1540.13     1531.73     34.62 o 
   1   6   6     1318.60     1263.61     25.35 o 
   2   6   6      491.74      475.83      9.34 o 
   3   6   6      580.24      575.40      9.48 o 
   4   6   6       21.95       13.37      2.53 o 
   5   6   6      200.65      191.45      6.44 o 
   6   6   6       52.23       51.45      4.34 o 
   7   6   6        1.71       -1.33      2.43 o 
   8   6   6       50.00       61.50      6.56 o 
  -4   7   6       34.42       42.51      5.37 o 
  -3   7   6       44.08       40.21      7.59 o 
  -2   7   6      192.47      192.88      8.53 o 
  -1   7   6      790.63      758.49     28.81 o 
   0   7   6      146.44      150.56      6.93 o 
   1   7   6      168.12      181.56      7.56 o 
   2   7   6        1.84        1.67      2.35 o 
   3   7   6      112.87       94.93      5.35 o 
   4   7   6        3.17        0.57      2.98 o 
   5   7   6        0.00       -3.74      2.49 o 
   6   7   6       87.19       78.60      5.37 o 
   7   7   6       44.77       35.30      4.21 o 
   8   7   6       23.85       28.34      4.44 o 
  -3   8   6      406.09      374.52     12.95 o 
  -2   8   6      270.17      278.30     10.58 o 
  -1   8   6       19.88       23.88      7.82 o 
   0   8   6      115.61      111.42      6.92 o 
   1   8   6      256.61      253.04     14.29 o 
   2   8   6      372.45      383.63     11.76 o 
   3   8   6      172.93      163.05      7.50 o 
   4   8   6      202.88      212.16     13.40 o 
   5   8   6      102.23      106.81      5.28 o 
   6   8   6      124.22      131.04      6.34 o 
   7   8   6       44.72       44.75      4.72 o 
  -2   9   6      372.31      380.35     13.57 o 
  -1   9   6      393.63      414.50     13.58 o 
   0   9   6      166.92      161.45      8.19 o 
   1   9   6      424.85      406.22     16.75 o 
   2   9   6      325.17      360.11     18.54 o 
   3   9   6      160.81      166.24      8.14 o 
   4   9   6       59.85       64.76      8.93 o 
   5   9   6      145.48      139.36     12.06 o 
   6   9   6        4.85        4.07      2.81 o 
   7   9   6       11.74       19.68      4.06 o 
  -1  10   6       57.74       61.42      8.04 o 
   0  10   6        0.83        7.42      4.07 o 
   1  10   6       41.83       60.22     10.05 o 
   2  10   6      128.96      137.21     14.52 o 
   3  10   6       73.34       91.05      6.93 o 
   4  10   6       79.99       96.03     10.72 o 
   5  10   6       36.78       41.54      8.49 o 
   6  10   6       53.42       51.36      9.38 o 
   3  11   6        6.68        7.49      4.19 o 
  -5 -10   7        0.79       -0.89      4.91 o 
  -4 -10   7       23.18       26.35      6.70 o 
  -3 -10   7       43.26       40.65      7.59 o 
  -2 -10   7       23.98       19.33      4.39 o 
  -1 -10   7        2.34        4.56      7.82 o 
   0 -10   7       22.73       17.30      4.39 o 
   1 -10   7       77.53       72.80      6.61 o 
  -6  -9   7       76.69       94.24     10.27 o 
  -5  -9   7      120.73      130.22      8.04 o 
  -4  -9   7       21.40       26.35      5.81 o 
  -3  -9   7      106.67      100.50      8.93 o 
  -2  -9   7      298.53      320.77     10.87 o 
  -1  -9   7      742.54      696.91     17.53 o 
   0  -9   7      360.72      336.55     20.32 o 
   1  -9   7      284.58      256.60     10.42 o 
   2  -9   7       53.81       52.77      5.66 o 
  -7  -8   7      257.57      263.08     16.53 o 
  -6  -8   7      161.68      171.93      8.33 o 
  -5  -8   7       68.33       66.79      6.03 o 
  -4  -8   7       11.45       19.66      3.47 o 
  -3  -8   7      646.56      669.53     23.23 o 
  -2  -8   7     1669.64     1689.78     36.63 o 
  -1  -8   7      364.23      373.73     11.21 o 
   0  -8   7       56.45       63.62      7.37 o 
   1  -8   7      627.13      605.82     17.42 o 
   2  -8   7     1043.44     1020.96     23.69 o 
   3  -8   7        2.61        4.02      3.79 o 
   4  -8   7       22.12       33.49      5.52 o 
  -7  -7   7      121.02      120.60     11.17 o 
  -6  -7   7        8.76       17.95      3.86 o 
  -5  -7   7       26.17       26.20      3.75 o 
  -4  -7   7       62.10       79.15      5.05 o 
  -3  -7   7       14.48       18.86      2.43 o 
  -2  -7   7        7.74       10.14      2.92 o 
  -1  -7   7        7.12        8.30      3.57 o 
   0  -7   7       25.89       18.99      3.80 o 
   1  -7   7       70.06       67.43      5.02 o 
   2  -7   7      409.60      382.99     11.69 o 
   3  -7   7      250.16      256.09      9.94 o 
   4  -7   7       35.20       37.54      5.05 o 
   5  -7   7      132.32      143.45     13.18 o 
  -7  -6   7        0.06       -6.03      4.02 o 
  -6  -6   7       85.21       74.45      5.47 o 
  -5  -6   7       39.74       29.40      9.16 o 
  -4  -6   7      205.11      183.56      7.06 o 
  -3  -6   7       14.28       21.70      2.32 o 
  -2  -6   7     1218.50     1252.88     19.86 o 
  -1  -6   7      105.68      109.23      4.00 o 
   0  -6   7      234.78      250.80      6.26 o 
   1  -6   7      186.93      186.27      7.10 o 
   2  -6   7      188.61      175.54      7.26 o 
   3  -6   7      128.19      121.67      8.49 o 
   4  -6   7       11.03       12.04      3.62 o 
   5  -6   7       67.04       61.02      5.98 o 
  -8  -5   7      188.46      162.58     13.85 o 
  -7  -5   7      707.54      647.65     25.46 o 
  -6  -5   7      153.84      150.89      8.93 o 
  -5  -5   7      238.84      234.31      8.26 o 
  -4  -5   7      358.36      337.67      9.60 o 
  -3  -5   7     2430.42     2492.01     36.92 o 
  -2  -5   7     4289.64     4446.38     61.36 o 
  -1  -5   7     1849.19     1903.60     34.27 o 
   0  -5   7        6.98       14.02      1.67 o 
   1  -5   7       93.87       91.61      3.48 o 
   2  -5   7      579.10      529.95     12.95 o 
   3  -5   7       11.14       13.98      3.11 o 
   4  -5   7      139.53      137.83      6.78 o 
   5  -5   7        3.22        2.68      3.16 o 
   6  -5   7      282.45      300.15     16.97 o 
  -8  -4   7      312.91      300.15     17.42 o 
  -7  -4   7       83.48       92.90      9.83 o 
  -6  -4   7       80.02       79.55      6.03 o 
  -5  -4   7      847.83      848.78     18.74 o 
  -4  -4   7     1706.22     1709.02     31.86 o 
  -3  -4   7      369.70      348.68      7.07 o 
  -2  -4   7     6673.83     6734.68     90.99 o 
  -1  -4   7     8163.82     8258.95    110.84 o 
   0  -4   7     3017.43     3017.91     97.30 o 
   1  -4   7      551.94      476.74      8.74 o 
   2  -4   7      190.43      163.96      4.85 o 
   3  -4   7      281.52      268.38      6.29 o 
   4  -4   7     1261.96     1222.31     24.93 o 
   5  -4   7      262.72      272.74     13.85 o 
   6  -4   7      206.35      200.55     12.95 o 
   7  -4   7      167.18      141.14     12.06 o 
  -8  -3   7        0.64        4.02      5.36 o 
  -7  -3   7        5.22        3.57      4.47 o 
  -6  -3   7       14.89       14.24      3.13 o 
  -5  -3   7       49.32       44.67      3.75 o 
  -4  -3   7        4.94        7.62      1.57 o 
  -3  -3   7      398.04      398.01      7.48 o 
  -2  -3   7        8.69        6.71      2.01 o 
  -1  -3   7      634.31      568.36      9.34 o 
   0  -3   7     1379.60     1515.35     21.92 o 
   1  -3   7      590.65      600.65     12.32 o 
   2  -3   7      888.45      900.89     14.26 o 
   3  -3   7      508.41      529.94      9.68 o 
   4  -3   7      418.43      398.96      9.50 o 
   5  -3   7      984.37      969.93     16.79 o 
   6  -3   7      466.16      461.39     19.65 o 
   7  -3   7       49.89       51.81      8.49 o 
  -8  -2   7       53.55       67.00      8.93 o 
  -7  -2   7       18.60       24.57      5.81 o 
  -6  -2   7       30.00       30.19      3.75 o 
  -5  -2   7      590.91      580.01     27.69 o 
  -4  -2   7        2.66        8.91      3.89 o 
  -3  -2   7       73.61      119.75      6.73 o 
  -2  -2   7      121.47      126.70      4.57 o 
  -1  -2   7     1792.54     1847.00     31.73 o 
   0  -2   7       43.40       53.24      2.02 o 
   1  -2   7      100.08       93.57      2.84 o 
   2  -2   7      586.71      657.89     10.64 o 
   3  -2   7       12.17       14.10      1.67 o 
   4  -2   7        3.93        0.36      2.34 o 
   5  -2   7      410.90      407.91     11.32 o 
   6  -2   7        8.68        6.91      4.47 o 
   7  -2   7      134.40      175.53     12.95 o 
   8  -2   7        8.87       18.31      7.15 o 
  -8  -1   7       29.76       34.84      7.59 o 
  -7  -1   7       21.95       46.42      6.92 o 
  -6  -1   7      804.89      827.00     18.56 o 
  -5  -1   7      428.52      413.14     18.85 o 
  -4  -1   7       14.26       12.70      1.71 o 
  -3  -1   7     1869.46     1903.22     27.41 o 
  -2  -1   7     5291.65     5281.57     86.83 o 
  -1  -1   7      300.63      301.09      7.10 o 
   0  -1   7     2531.59     2628.66     35.91 o 
   1  -1   7        7.15        6.93      0.84 o 
   2  -1   7     2559.63     2563.14     35.46 o 
   3  -1   7      711.69      698.92     11.38 o 
   4  -1   7      479.89      442.13      8.40 o 
   5  -1   7      133.34      127.70      5.98 o 
   6  -1   7     1018.36     1037.64     22.88 o 
   7  -1   7      303.92      319.39     11.36 o 
   8  -1   7       95.94      105.82      7.24 o 
  -8   0   7        1.42       -2.68      4.91 o 
  -7   0   7      124.49      126.73      6.74 o 
  -6   0   7     1236.05     1186.08     24.58 o 
  -5   0   7     1381.97     1407.71     22.24 o 
  -4   0   7      171.24      156.35      4.54 o 
  -3   0   7     1999.74     2082.35     29.82 o 
  -2   0   7     3716.10     3595.62     53.50 o 
  -1   0   7      401.13      430.16      8.96 o 
   0   0   7       19.28       10.83      0.97 o 
   1   0   7       10.67       10.48      1.10 o 
   2   0   7        4.36        8.02      3.15 o 
   3   0   7     1315.74     1268.26     18.65 o 
   4   0   7     1498.69     1545.70     20.03 o 
   5   0   7     2946.21     2981.04     44.33 o 
   6   0   7      876.40      851.00     16.23 o 
   7   0   7      168.39      188.03      7.21 o 
   8   0   7       14.92       22.04      3.95 o 
  -7   1   7      137.12      122.35      6.93 o 
  -6   1   7      124.20      113.45     15.86 o 
  -5   1   7       34.25       28.95      3.47 o 
  -4   1   7      542.99      530.88     18.36 o 
  -3   1   7       40.72       48.26      3.27 o 
  -2   1   7      118.07      136.84      3.52 o 
  -1   1   7      601.31      619.86     10.44 o 
   0   1   7      101.38       86.86      2.40 o 
   1   1   7        0.67        2.42      0.65 o 
   2   1   7     5453.34     5576.02     74.96 o 
   3   1   7       17.12       13.18      1.89 o 
   4   1   7      106.89      103.23      5.78 o 
   5   1   7      611.19      642.80     12.71 o 
   6   1   7      525.41      500.16     11.34 o 
   7   1   7        0.67       -0.35      2.40 o 
   8   1   7        4.05       -1.54      3.11 o 
  -7   2   7       38.35       40.65      7.15 o 
  -6   2   7      453.59      453.28     23.67 o 
  -5   2   7        4.51        2.14      1.88 o 
  -4   2   7       14.40       12.62      1.97 o 
  -3   2   7       34.20       33.15      2.65 o 
  -2   2   7      450.40      444.58     16.57 o 
  -1   2   7      398.98      344.64      6.36 o 
   0   2   7      130.44      140.89      3.33 o 
   1   2   7     1632.54     1596.73     28.25 o 
   2   2   7     3644.38     3891.19     76.95 o 
   3   2   7     2697.44     2764.53     49.58 o 
   4   2   7      307.53      312.11      9.77 o 
   5   2   7        8.49        7.74      2.32 o 
   6   2   7       50.26       40.64      4.32 o 
   7   2   7       49.59       44.25      4.21 o 
   8   2   7       16.85       11.93      3.43 o 
  -7   3   7      353.85      378.31     17.87 o 
  -6   3   7      574.26      568.09     15.32 o 
  -5   3   7      470.49      461.39     34.84 o 
  -4   3   7      753.64      732.77     16.58 o 
  -3   3   7      825.18      826.93     13.97 o 
  -2   3   7       72.09       56.95      3.32 o 
  -1   3   7      994.22      918.17     14.40 o 
   0   3   7      151.14      213.61      4.58 o 
   1   3   7       21.53        7.48      1.10 o 
   2   3   7     4234.12     4252.22     72.35 o 
   3   3   7     1043.83     1081.81     14.43 o 
   4   3   7       99.17       90.28      4.22 o 
   5   3   7     1353.53     1299.39     21.91 o 
   6   3   7      488.54      467.57     10.90 o 
   7   3   7        1.51       -3.34      2.22 o 
   8   3   7       65.33       78.95      5.57 o 
  -6   4   7       55.07       46.07      5.37 o 
  -5   4   7      631.56      611.25     15.95 o 
  -4   4   7     1373.93     1241.62     25.74 o 
  -3   4   7      801.84      817.48     22.33 o 
  -2   4   7      813.69      817.10     17.53 o 
  -1   4   7       73.21       51.33      2.62 o 
   0   4   7      552.14      496.38      8.85 o 
   1   4   7       63.71       43.70      2.51 o 
   2   4   7      866.50      863.14     13.87 o 
   3   4   7      101.40       83.68      3.74 o 
   4   4   7      400.75      392.08      8.76 o 
   5   4   7      196.54      207.01      6.52 o 
   6   4   7      405.93      402.89     10.13 o 
   7   4   7       84.48       80.76      5.07 o 
   8   4   7       21.77       24.80      4.03 o 
  -6   5   7       18.83       22.94      5.58 o 
  -5   5   7       17.18       17.20      4.11 o 
  -4   5   7       23.34       25.24      3.94 o 
  -3   5   7      226.20      222.42      8.53 o 
  -2   5   7       49.61       51.09      5.36 o 
  -1   5   7       12.33       15.83      2.67 o 
   0   5   7       27.35       25.00      2.52 o 
   1   5   7       12.43       13.76      1.62 o 
   2   5   7       54.87       54.37      3.43 o 
   3   5   7      379.20      362.69      6.57 o 
   4   5   7       38.18       27.52      4.57 o 
   5   5   7       20.95       14.81      2.65 o 
   6   5   7        4.55        0.31      2.03 o 
   7   5   7       37.61       29.75      3.69 o 
   8   5   7        3.65        2.03      3.32 o 
  -5   6   7       23.71       28.92      6.70 o 
  -4   6   7      217.07      210.18      9.31 o 
  -3   6   7      119.76      119.90      6.63 o 
  -2   6   7      662.30      605.48     17.20 o 
  -1   6   7      812.39      766.52     31.27 o 
   0   6   7      100.99      110.09      5.52 o 
   1   6   7      150.32      131.43      6.10 o 
   2   6   7      848.95      896.88     15.13 o 
   3   6   7      317.56      310.46      6.34 o 
   4   6   7      202.21      208.87      7.75 o 
   5   6   7      319.98      310.11      8.41 o 
   6   6   7        0.97       -0.35      2.71 o 
   7   6   7       14.19       13.05      3.15 o 
   8   6   7      104.22      110.55      6.59 o 
  -4   7   7       40.69       42.22      5.37 o 
  -3   7   7       61.71       75.22      6.15 o 
  -2   7   7      183.26      185.30      8.37 o 
  -1   7   7      548.60      534.77     14.52 o 
   0   7   7      907.13      857.40     19.87 o 
   1   7   7      583.90      567.74     16.53 o 
   2   7   7      227.07      201.70     10.50 o 
   3   7   7      523.86      478.00     16.75 o 
   4   7   7      998.03      998.19     17.91 o 
   5   7   7      186.36      185.48      8.71 o 
   6   7   7       87.71       82.53      7.98 o 
   7   7   7      163.08      169.54      9.10 o 
   8   7   7      233.70      239.79      9.28 o 
  -3   8   7        3.22        4.64      6.25 o 
  -2   8   7      131.72      140.02      7.90 o 
  -1   8   7       23.25       30.03      8.04 o 
   0   8   7        7.62        7.37      3.16 o 
   1   8   7       34.96       31.10      4.25 o 
   2   8   7      162.64      152.88      7.38 o 
   3   8   7       93.24       89.71     10.50 o 
   4   8   7      335.27      326.50     16.97 o 
   5   8   7      265.42      268.11      8.35 o 
   6   8   7      219.74      225.44      7.87 o 
   7   8   7      158.97      166.45     13.44 o 
  -2   9   7        1.80        5.00      6.70 o 
  -1   9   7        1.45        0.22      3.47 o 
   0   9   7        0.14       -2.23      2.99 o 
   1   9   7       57.39       59.00      5.66 o 
   2   9   7       79.07      101.87      6.86 o 
   3   9   7        1.49        2.14      2.99 o 
   4   9   7        0.01       -6.03      4.02 o 
   5   9   7      313.47      347.50     18.76 o 
   6   9   7       47.91       51.28      6.93 o 
   7   9   7       50.15       49.74      5.05 o 
   0  10   7       64.92       56.70      6.15 o 
   1  10   7      132.35      133.95      8.33 o 
   2  10   7       11.37       18.80      4.74 o 
   3  10   7       14.37        8.40      3.94 o 
   4  10   7       45.51       43.77      8.93 o 
   5  10   7       55.90       57.62      9.38 o 
  -4 -10   8       81.18       85.31      8.93 o 
  -3 -10   8      105.00       99.16      9.83 o 
  -2 -10   8      307.50      283.18     16.08 o 
  -1 -10   8      206.08      195.63      9.14 o 
   0 -10   8      264.72      260.17     10.72 o 
   1 -10   8       84.86       70.41      6.63 o 
  -6  -9   8       66.82       71.60      6.22 o 
  -5  -9   8       41.13       56.18      5.52 o 
  -4  -9   8        5.58        3.57      4.47 o 
  -3  -9   8      228.58      243.43     13.40 o 
  -2  -9   8      213.61      242.98     13.85 o 
  -1  -9   8      121.15      121.32      7.82 o 
   0  -9   8       62.07       51.74      7.37 o 
   1  -9   8      270.78      262.13     10.58 o 
   2  -9   8      128.06      147.22      8.51 o 
  -6  -8   8       26.72       13.19      3.94 o 
  -5  -8   8      159.04      165.38      8.01 o 
  -4  -8   8       55.59       38.15      4.42 o 
  -3  -8   8       11.53       15.86      3.30 o 
  -2  -8   8       58.68       60.95      4.89 o 
  -1  -8   8       49.31       58.43      4.83 o 
   0  -8   8       62.58       63.29      5.02 o 
   1  -8   8       18.46       17.91      3.94 o 
   2  -8   8       46.73       43.74      5.05 o 
   3  -8   8       39.40       18.56      4.42 o 
   4  -8   8       10.77        5.08      4.25 o 
  -7  -7   8       13.31        9.38      5.81 o 
  -6  -7   8      417.16      429.29     12.97 o 
  -5  -7   8        1.00        1.84      2.90 o 
  -4  -7   8      238.99      225.70      8.37 o 
  -3  -7   8       27.44       30.02      6.70 o 
  -2  -7   8      512.01      521.64     12.94 o 
  -1  -7   8        8.79        6.91      2.67 o 
   0  -7   8       49.97       76.60      7.15 o 
   1  -7   8      149.02      144.68      6.78 o 
   2  -7   8      168.81      170.65      7.58 o 
   3  -7   8       68.10       61.14      5.52 o 
   4  -7   8      260.52      248.68     11.84 o 
   5  -7   8       85.02       88.49      7.26 o 
  -7  -6   8      201.90      206.80     14.29 o 
  -6  -6   8       31.41       56.77      7.82 o 
  -5  -6   8      100.24      102.74      6.03 o 
  -4  -6   8     1225.14     1161.10     36.85 o 
  -3  -6   8     1120.30     1169.35     23.68 o 
  -2  -6   8       13.39       13.60      2.06 o 
  -1  -6   8     1444.43     1459.25     22.61 o 
   0  -6   8     1261.36     1261.15     33.21 o 
   1  -6   8      698.74      675.58     15.79 o 
   2  -6   8      606.41      605.46     14.84 o 
   3  -6   8      308.04      272.10      9.47 o 
   4  -6   8       69.96       73.49      5.68 o 
   5  -6   8      835.38      841.28     20.99 o 
  -8  -5   8      288.82      281.84     17.42 o 
  -7  -5   8      198.61      209.48     13.85 o 
  -6  -5   8        6.33        5.14      3.35 o 
  -5  -5   8       12.03       19.18      4.91 o 
  -4  -5   8      981.51      951.52     23.67 o 
  -3  -5   8      526.98      518.14      9.84 o 
  -2  -5   8     1945.60     1942.99     28.62 o 
  -1  -5   8      692.42      667.03     11.60 o 
   0  -5   8      200.82      176.85      4.95 o 
   1  -5   8      246.07      237.80      5.90 o 
   2  -5   8      431.23      419.41     11.05 o 
   3  -5   8       98.59       93.36      9.60 o 
   4  -5   8      188.99      191.66      8.05 o 
   5  -5   8      184.78      193.67      8.65 o 
   6  -5   8      230.89      253.25     15.19 o 
  -8  -4   8        0.38       -2.23      5.36 o 
  -7  -4   8        9.78        5.36      4.91 o 
  -6  -4   8      221.90      238.07      8.90 o 
  -5  -4   8       17.58       12.44      4.24 o 
  -4  -4   8       70.48       78.80     10.05 o 
  -3  -4   8       32.58       36.15      2.27 o 
  -2  -4   8      739.73      796.02     13.45 o 
  -1  -4   8     2290.43     2333.48     33.18 o 
   0  -4   8       10.66       24.72      2.35 o 
   1  -4   8      972.63     1047.31     16.41 o 
   2  -4   8      196.83      183.28      6.49 o 
   3  -4   8       11.67       16.88      2.93 o 
   4  -4   8      125.31      129.43      6.29 o 
   5  -4   8      268.20      281.18      9.73 o 
   6  -4   8        1.55        0.00      5.36 o 
   7  -4   8        3.18        4.47      6.25 o 
  -8  -3   8       23.56       16.53      6.25 o 
  -7  -3   8       61.69       65.63      6.92 o 
  -6  -3   8       53.99       45.47      7.15 o 
  -5  -3   8       14.46       13.98      2.99 o 
  -4  -3   8      796.15      760.14     16.70 o 
  -3  -3   8      350.94      329.92     12.56 o 
  -2  -3   8       17.02        5.00      1.28 o 
  -1  -3   8       10.55        3.86      0.97 o 
   0  -3   8      258.70      209.41      4.71 o 
   1  -3   8     2724.47     2702.07    168.80 o 
   2  -3   8     1390.73     1420.68     27.47 o 
   3  -3   8     1055.24     1045.98     16.64 o 
   4  -3   8      354.57      369.31      8.04 o 
   5  -3   8      916.00      910.25     27.80 o 
   6  -3   8      270.47      263.97     14.29 o 
   7  -3   8      269.69      289.43     16.53 o 
  -8  -2   8       37.52       52.26      8.49 o 
  -7  -2   8        3.10        3.46      2.99 o 
  -6  -2   8      225.07      223.96      8.46 o 
  -5  -2   8      242.42      246.65     13.85 o 
  -4  -2   8      392.37      364.38     17.20 o 
  -3  -2   8      746.19      763.99     12.37 o 
  -2  -2   8     1609.96     1540.68     27.94 o 
  -1  -2   8       94.43       88.44      3.47 o 
   0  -2   8      448.73      415.59      7.11 o 
   1  -2   8     2780.08     2812.40     38.92 o 
   2  -2   8      835.25      802.09     12.71 o 
   3  -2   8      787.42      760.31     12.52 o 
   4  -2   8     3043.11     3090.99     43.86 o 
   5  -2   8      914.21      926.45     20.18 o 
   6  -2   8      250.64      253.28      9.28 o 
   7  -2   8      155.43      174.19     12.51 o 
   8  -2   8      200.28      216.63     15.19 o 
  -8  -1   8        9.42       16.97      6.25 o 
  -7  -1   8       18.84       23.65      3.75 o 
  -6  -1   8     1235.67     1188.14     44.67 o 
  -5  -1   8      677.76      654.62     15.12 o 
  -4  -1   8       84.71       83.82      5.23 o 
  -3  -1   8     2372.82     2604.06     36.78 o 
  -2  -1   8     2240.88     2256.34     39.15 o 
  -1  -1   8      107.00      132.45      4.42 o 
   0  -1   8       56.53       58.49      2.52 o 
   1  -1   8     1550.44     1569.62     22.33 o 
   2  -1   8       43.40       63.20      2.29 o 
   3  -1   8      458.09      415.81      7.67 o 
   4  -1   8      249.31      259.59      8.61 o 
   5  -1   8      172.05      178.75      9.83 o 
   6  -1   8        3.08        6.97      3.11 o 
   7  -1   8       68.62       66.39      7.37 o 
   8  -1   8        6.04        6.27      3.94 o 
  -7   0   8        9.03       13.91      5.36 o 
  -6   0   8      632.44      601.45     15.26 o 
  -5   0   8      455.02      445.96     11.82 o 
  -4   0   8       17.87       16.24      1.97 o 
  -3   0   8        6.93        9.69      1.50 o 
  -2   0   8       78.60       93.23      2.76 o 
  -1   0   8      139.57      144.67      3.29 o 
   0   0   8      579.54      551.16      8.84 o 
   1   0   8      122.68      146.01      4.25 o 
   2   0   8       59.94       58.55      2.10 o 
   3   0   8     1458.47     1587.07     22.83 o 
   4   0   8      496.97      557.06      9.60 o 
   5   0   8      176.97      190.56      7.26 o 
   6   0   8      298.81      274.36      7.91 o 
   7   0   8        5.08        4.15      2.66 o 
   8   0   8       28.69       30.81      4.53 o 
  -7   1   8      174.40      164.81     10.72 o 
  -6   1   8      391.41      405.51     11.84 o 
  -5   1   8      263.21      277.09     10.59 o 
  -4   1   8      248.83      249.61      6.10 o 
  -3   1   8     2318.13     2342.08     33.61 o 
  -2   1   8     2389.49     2482.36     34.89 o 
  -1   1   8      330.96      359.10      6.44 o 
   0   1   8     2134.49     2158.23     30.07 o 
   1   1   8     6977.29     6295.88    290.59 o 
   2   1   8    10733.47    10628.42    141.37 o 
   3   1   8     3784.35     3990.69     68.52 o 
   4   1   8     1182.40     1261.65     24.78 o 
   5   1   8     1461.62     1535.12     28.42 o 
   6   1   8      298.71      311.62      8.59 o 
   7   1   8        7.33        4.50      2.61 o 
   8   1   8       13.27        4.76      3.07 o 
  -7   2   8      252.64      265.31     14.29 o 
  -6   2   8      433.33      439.06     17.87 o 
  -5   2   8        2.42        0.80      1.94 o 
  -4   2   8      916.21      956.11     19.58 o 
  -3   2   8     1973.40     2007.61     55.16 o 
  -2   2   8     2941.15     3088.61     52.27 o 
  -1   2   8     1651.55     1663.38     29.06 o 
   0   2   8     1321.72     1375.00     19.92 o 
   1   2   8     7160.19     6759.57    227.35 o 
   2   2   8     8778.28     8905.50    127.42 o 
   3   2   8     3312.33     3361.38     58.41 o 
   4   2   8      303.79      334.28      7.73 o 
   5   2   8     1395.34     1349.34     22.51 o 
   6   2   8      455.42      413.88     10.05 o 
   7   2   8        7.07        9.94      3.00 o 
   8   2   8       25.32       33.96      7.06 o 
  -6   3   8       12.45       13.40      4.91 o 
  -5   3   8      141.09      133.46      6.63 o 
  -4   3   8      125.45      123.27      9.16 o 
  -3   3   8      502.50      502.11      9.68 o 
  -2   3   8      332.89      395.01      7.78 o 
  -1   3   8      339.46      459.00      8.30 o 
   0   3   8      603.22      685.56     11.24 o 
   1   3   8      116.26       99.43      2.98 o 
   2   3   8      195.26      240.07      5.74 o 
   3   3   8        4.86        0.25      0.78 o 
   4   3   8      173.04      133.51      4.63 o 
   5   3   8       19.93       20.15      2.58 o 
   6   3   8      103.95       93.82      4.90 o 
   7   3   8       56.00       56.81      4.37 o 
   8   3   8       72.30       73.46      5.56 o 
  -6   4   8       84.49       99.17      6.63 o 
  -5   4   8       38.66       36.18      4.57 o 
  -4   4   8        0.62        4.47      2.84 o 
  -3   4   8       23.50       25.42      3.30 o 
  -2   4   8       14.23        9.09      2.46 o 
  -1   4   8      697.94      667.37     11.41 o 
   0   4   8        1.62        3.32      1.10 o 
   1   4   8      902.73     1028.30     16.01 o 
   2   4   8     1569.56     1635.05     24.09 o 
   3   4   8      207.40      220.58      5.17 o 
   4   4   8       83.13       72.58      4.79 o 
   5   4   8       72.66       63.52      3.85 o 
   6   4   8      177.94      170.32      6.88 o 
   7   4   8        2.93       -1.60      2.40 o 
   8   4   8        6.60        4.03      3.07 o 
  -5   5   8      186.98      197.37      9.00 o 
  -4   5   8      446.34      421.49     12.79 o 
  -3   5   8      121.06      115.70      6.32 o 
  -2   5   8      961.21      949.31     20.67 o 
  -1   5   8      546.08      528.04     17.42 o 
   0   5   8      429.11      425.83      8.28 o 
   1   5   8     2074.94     2069.03     30.16 o 
   2   5   8     1923.01     1881.10     34.63 o 
   3   5   8       19.97       18.18      2.24 o 
   4   5   8      249.59      217.99      6.42 o 
   5   5   8       89.22       81.28      4.21 o 
   6   5   8        4.41        1.41      2.22 o 
   7   5   8      163.64      159.97      8.72 o 
   8   5   8       68.26       65.24      5.31 o 
  -5   6   8      105.35      117.64      7.58 o 
  -4   6   8       43.87       52.64      5.37 o 
  -3   6   8      965.49      992.09     29.93 o 
  -2   6   8      435.46      429.22     12.47 o 
  -1   6   8      475.50      471.63     12.94 o 
   0   6   8     1454.11     1401.81     48.91 o 
   1   6   8     2006.93     2035.92     47.57 o 
   2   6   8      277.12      255.32      6.32 o 
   3   6   8      579.84      531.20     10.46 o 
   4   6   8      115.33      120.63      4.96 o 
   5   6   8      235.67      258.90     14.70 o 
   6   6   8       81.26       80.73      4.96 o 
   7   6   8      115.86      118.64      6.27 o 
   8   6   8       69.71       70.70      5.66 o 
  -4   7   8        4.81       -0.89      3.62 o 
  -3   7   8       40.94       36.67     13.40 o 
  -2   7   8      101.30       95.97      6.47 o 
  -1   7   8        6.84        3.13      4.02 o 
   0   7   8        9.68        8.93      3.16 o 
   1   7   8       57.19       51.48      5.14 o 
   2   7   8      124.86      112.57      7.82 o 
   3   7   8        2.24       -0.89      1.37 o 
   4   7   8        0.60        1.43      2.14 o 
   5   7   8       83.45       75.71      4.60 o 
   6   7   8      154.32      154.68     10.03 o 
   7   7   8        3.38        0.39      2.81 o 
   8   7   8      126.67      133.49      7.22 o 
  -3   8   8      113.67      126.15      8.05 o 
  -2   8   8       42.70       43.46      5.20 o 
  -1   8   8       92.40       86.84      6.47 o 
   0   8   8      377.02      375.41     12.13 o 
   1   8   8      258.86      253.06      9.78 o 
   2   8   8        4.61        1.49      2.79 o 
   3   8   8        0.35        3.07      2.90 o 
   4   8   8       65.08       59.40      8.04 o 
   5   8   8      218.58      208.10      7.28 o 
   6   8   8       25.21       26.78      3.82 o 
   7   8   8       83.37       88.06      5.90 o 
  -2   9   8      259.18      288.93     11.84 o 
  -1   9   8      307.97      322.88     12.16 o 
   0   9   8       60.41       60.40      5.84 o 
   1   9   8      253.29      255.87     10.26 o 
   2   9   8      110.42      126.86     13.85 o 
   3   9   8      228.61      236.87      9.54 o 
   4   9   8        7.56       11.17      5.81 o 
   5   9   8        1.10        2.68      5.36 o 
   6   9   8       11.82       12.81      3.66 o 
   0  10   8       24.01       23.65      4.89 o 
   1  10   8       25.87       17.64      4.42 o 
   2  10   8      227.79      230.15     10.37 o 
   3  10   8        3.29        4.15      3.75 o 
   4  10   8       12.75        7.15      5.81 o 
   5  10   8       35.83       40.20      8.49 o 
  -4 -10   9        0.84       -2.68      4.91 o 
  -3 -10   9      103.74      108.54     10.27 o 
  -2 -10   9      104.75      108.54     10.27 o 
  -1 -10   9        0.28       -1.79      4.91 o 
   0 -10   9        1.12        4.60      3.75 o 
  -5  -9   9      107.80      113.39      7.10 o 
  -4  -9   9        3.30        4.02      4.91 o 
  -3  -9   9       42.32       42.43      7.15 o 
  -2  -9   9      104.91      118.81     10.27 o 
  -1  -9   9      191.55      167.54      7.88 o 
   0  -9   9       19.31       12.92      3.75 o 
   1  -9   9       73.88       67.40     13.18 o 
   2  -9   9        1.72        2.00      3.62 o 
  -6  -8   9      186.93      189.00      9.09 o 
  -5  -8   9      290.53      279.13     10.23 o 
  -4  -8   9       98.56      102.97      6.32 o 
  -3  -8   9      446.13      454.48     26.58 o 
  -2  -8   9     1155.26     1211.32     36.18 o 
  -1  -8   9      273.67      278.82      9.83 o 
   0  -8   9      219.15      221.75      8.51 o 
   1  -8   9      752.69      714.04     17.84 o 
   2  -8   9      680.94      658.76     22.33 o 
   3  -8   9      117.75      117.86      7.42 o 
  -7  -7   9       83.53       80.40     10.27 o 
  -6  -7   9       29.51       34.58      5.58 o 
  -5  -7   9        4.84        4.68      4.47 o 
  -4  -7   9       15.74       10.46      2.99 o 
  -3  -7   9       10.60        2.23      2.53 o 
  -2  -7   9      110.49      117.70      6.70 o 
  -1  -7   9      475.12      479.47     12.62 o 
   0  -7   9        4.23        3.04      6.03 o 
   1  -7   9      372.60      388.52     11.52 o 
   2  -7   9     1041.50     1024.63     22.74 o 
   3  -7   9      387.57      385.24     12.47 o 
   4  -7   9       54.20       58.30      5.84 o 
  -7  -6   9       29.58       22.78      6.70 o 
  -6  -6   9        4.84        2.53      3.30 o 
  -5  -6   9        8.38       10.85      3.13 o 
  -4  -6   9       93.11       93.73      5.52 o 
  -3  -6   9      244.88      233.65      8.05 o 
  -2  -6   9       15.98       21.24      2.37 o 
  -1  -6   9       14.17       16.54      4.31 o 
   0  -6   9      150.09      169.45      6.36 o 
   1  -6   9       97.70       92.47      5.37 o 
   2  -6   9      124.72      139.59      6.63 o 
   3  -6   9       22.57       23.45      3.79 o 
   4  -6   9       35.41       32.41      5.14 o 
   5  -6   9       65.46       75.28      6.32 o 
  -7  -5   9       48.93       54.04      8.49 o 
  -6  -5   9      115.55      133.31      7.06 o 
  -5  -5   9       34.24       44.36      4.25 o 
  -4  -5   9       58.10       57.99      4.57 o 
  -3  -5   9     1255.70     1210.10     24.57 o 
  -2  -5   9      200.76      204.60      5.45 o 
  -1  -5   9       99.67      103.49      3.74 o 
   0  -5   9       27.10       22.17      2.03 o 
   1  -5   9       11.33       10.04      1.84 o 
   2  -5   9      151.03      145.39      6.00 o 
   3  -5   9      111.88      107.64      5.52 o 
   4  -5   9      106.79      104.58      9.16 o 
   5  -5   9       75.35       74.78      5.84 o 
   6  -5   9      219.30      222.88     14.29 o 
  -7  -4   9      120.39      130.93      7.18 o 
  -6  -4   9      436.91      428.51     20.77 o 
  -5  -4   9     1858.48     1806.46     34.70 o 
  -4  -4   9     1899.43     1822.86     34.39 o 
  -3  -4   9      969.71      995.68     20.35 o 
  -2  -4   9      772.11      810.57     14.19 o 
  -1  -4   9      670.15      679.43     11.41 o 
   0  -4   9      311.10      331.12      8.70 o 
   1  -4   9      286.84      249.92     13.42 o 
   2  -4   9      429.74      389.22      7.89 o 
   3  -4   9      732.98      692.13     12.43 o 
   4  -4   9     1203.94     1195.15     24.44 o 
   5  -4   9      404.62      405.11     17.87 o 
   6  -4   9      101.62      102.28     10.27 o 
   7  -4   9      203.82      206.80     14.74 o 
  -8  -3   9        0.67        0.45      5.36 o 
  -7  -3   9       78.99       86.47      5.90 o 
  -6  -3   9      456.08      420.61     12.21 o 
  -5  -3   9     1375.95     1307.95     26.48 o 
  -4  -3   9       75.10       71.37      4.39 o 
  -3  -3   9     1019.24     1050.66     21.13 o 
  -2  -3   9     2950.81     3056.60     42.45 o 
  -1  -3   9       28.29       37.04      1.89 o 
   0  -3   9        6.37        4.66      2.36 o 
   1  -3   9     4632.56     4821.26     65.73 o 
   2  -3   9     1238.64     1254.83     23.66 o 
   3  -3   9      263.44      263.08      7.69 o 
   4  -3   9      954.77      890.45     18.88 o 
   5  -3   9      411.20      413.60     17.42 o 
   6  -3   9      194.60      196.08     12.51 o 
   7  -3   9       63.93       89.33     10.27 o 
  -8  -2   9       20.98       25.01      7.15 o 
  -7  -2   9       84.44       84.90      5.90 o 
  -6  -2   9      209.98      205.98      8.14 o 
  -5  -2   9      134.82      131.88      6.29 o 
  -4  -2   9      514.36      525.33     12.76 o 
  -3  -2   9      211.12      231.79     16.75 o 
  -2  -2   9     1242.05     1353.26     25.10 o 
  -1  -2   9     2298.42     2542.76     43.41 o 
   0  -2   9       30.04       31.30      2.22 o 
   1  -2   9      470.11      455.58      7.99 o 
   2  -2   9      366.73      398.43      7.47 o 
   3  -2   9        2.68        3.88      1.41 o 
   4  -2   9       47.05       57.91      3.22 o 
   5  -2   9       53.70       53.78      4.51 o 
   6  -2   9       90.89       94.97      6.70 o 
   7  -2   9        7.38        7.15      6.25 o 
  -7  -1   9      236.29      228.22     11.61 o 
  -6  -1   9      723.10      736.45     17.48 o 
  -5  -1   9      113.25      109.58      5.68 o 
  -4  -1   9      336.41      357.90      9.94 o 
  -3  -1   9     1642.54     1795.93     26.19 o 
  -2  -1   9     2311.39     2541.53     43.89 o 
  -1  -1   9       12.81       18.27      2.68 o 
   0  -1   9      832.91      811.73     12.36 o 
   1  -1   9     1031.76     1044.53     15.54 o 
   2  -1   9       13.97       12.70      1.30 o 
   3  -1   9     1248.12     1297.25     19.45 o 
   4  -1   9     1202.75     1256.07     19.42 o 
   5  -1   9       79.27       65.42      4.57 o 
   6  -1   9      469.66      470.60     13.40 o 
   7  -1   9      257.54      260.41     10.09 o 
   8  -1   9       16.94       15.22      4.71 o 
  -7   0   9      427.31      416.48     27.25 o 
  -6   0   9     2501.34     2423.92     44.97 o 
  -5   0   9     3386.14     3377.03     59.19 o 
  -4   0   9      189.74      186.39      5.11 o 
  -3   0   9     3674.47     3873.80     53.71 o 
  -2   0   9     2903.79     3006.39     41.77 o 
  -1   0   9     2267.05     2297.85     32.14 o 
   0   0   9      201.79      207.71      4.26 o 
   1   0   9     1602.16     1623.98     28.74 o 
   2   0   9     1328.37     1265.59     24.37 o 
   3   0   9     2431.33     2356.46     33.08 o 
   4   0   9      796.47      783.39     12.75 o 
   5   0   9      122.72      117.86      5.84 o 
   6   0   9      331.09      323.57     10.58 o 
   7   0   9      127.23      135.23     14.07 o 
   8   0   9       60.37       73.99      6.47 o 
  -7   1   9      103.56       90.67      8.49 o 
  -6   1   9      518.32      484.33     13.42 o 
  -5   1   9       76.72       63.65      4.74 o 
  -4   1   9       77.57       86.95      3.78 o 
  -3   1   9      160.53      157.96      4.45 o 
  -2   1   9      457.78      406.95      7.55 o 
  -1   1   9      358.51      351.89      6.52 o 
   0   1   9     1589.01     1557.03     22.43 o 
   1   1   9       60.71       72.81      3.16 o 
   2   1   9     9221.69     9310.84    124.18 o 
   3   1   9     1616.51     1642.39     30.31 o 
   4   1   9       51.38       35.84      6.48 o 
   5   1   9      348.16      305.84      9.60 o 
   6   1   9      355.43      342.36      9.11 o 
   7   1   9       18.26       10.27      2.89 o 
   8   1   9       45.62       52.28      4.81 o 
  -7   2   9        5.72       -0.45      4.47 o 
  -6   2   9      161.64      153.65     10.72 o 
  -5   2   9        2.66       -1.55      1.39 o 
  -4   2   9      179.67      169.37      6.47 o 
  -3   2   9        1.04        3.99      1.36 o 
  -2   2   9      220.36      215.42     17.13 o 
  -1   2   9        1.50        1.92      0.92 o 
   0   2   9        6.53        7.20      1.03 o 
   1   2   9      230.81      216.27      5.84 o 
   2   2   9       26.58       28.93      1.67 o 
   3   2   9      184.98      180.94      6.15 o 
   4   2   9      142.36      122.62      5.20 o 
   5   2   9      324.61      309.29      8.07 o 
   6   2   9        9.88        8.12      2.55 o 
   7   2   9       28.77       28.79      3.85 o 
   8   2   9        2.36       -1.87      4.13 o 
  -6   3   9      429.63      431.47     18.76 o 
  -5   3   9      383.85      364.89     11.21 o 
  -4   3   9        2.54       -1.13      2.03 o 
  -3   3   9       20.26       14.17      2.03 o 
  -2   3   9        2.45        4.70      1.36 o 
  -1   3   9     2798.02     2904.28     40.80 o 
   0   3   9     1040.48     1079.10     16.57 o 
   1   3   9        2.44        3.70      1.34 o 
   2   3   9       42.40       35.05      2.08 o 
   3   3   9     1002.58      931.08     14.51 o 
   4   3   9       23.04       37.32      3.80 o 
   5   3   9      150.39      125.89      5.07 o 
   6   3   9       76.33       76.32      4.45 o 
   7   3   9       33.26       37.31      3.95 o 
   8   3   9      177.11      169.25      7.64 o 
  -6   4   9      324.34      323.82     16.53 o 
  -5   4   9      522.20      513.97     24.34 o 
  -4   4   9      601.38      577.93     15.00 o 
  -3   4   9        4.65        1.56      2.21 o 
  -2   4   9        9.34        7.95      2.35 o 
  -1   4   9        9.98        4.54      1.34 o 
   0   4   9      415.84      413.45      7.92 o 
   1   4   9     2437.26     2447.60     34.84 o 
   2   4   9     2524.50     2550.30     36.28 o 
   3   4   9        2.76        7.35      1.27 o 
   4   4   9      444.15      413.12     11.18 o 
   5   4   9      387.77      385.23      9.36 o 
   6   4   9      490.13      467.66     11.17 o 
   7   4   9      299.28      303.18      9.28 o 
   8   4   9      298.46      304.85     17.64 o 
  -5   5   9        8.79        8.71      4.24 o 
  -4   5   9        7.74       15.19      3.79 o 
  -3   5   9        0.53       -1.04      2.35 o 
  -2   5   9       98.52      105.39      5.84 o 
  -1   5   9       15.01       15.86      2.84 o 
   0   5   9       98.86      105.86      3.67 o 
   1   5   9      637.18      614.42     10.97 o 
   2   5   9      359.92      361.76     15.86 o 
   3   5   9        2.47        5.63      1.75 o 
   4   5   9      105.16      108.94      5.66 o 
   5   5   9      257.41      254.64      7.47 o 
   6   5   9       21.41       23.17      4.41 o 
   7   5   9       93.19       95.61      5.67 o 
   8   5   9      105.30      103.94      6.35 o 
  -5   6   9       11.43       15.14      5.14 o 
  -4   6   9      152.97      142.73      7.90 o 
  -3   6   9       85.38       84.95      6.00 o 
  -2   6   9       55.41       58.90      4.89 o 
  -1   6   9       26.08       27.89      3.62 o 
   0   6   9        7.72        5.25      4.47 o 
   1   6   9       67.30       63.42      6.25 o 
   2   6   9        0.14       -0.02      1.41 o 
   3   6   9      213.25      207.39      8.67 o 
   4   6   9       70.78       71.73      6.48 o 
   5   6   9        1.07       -1.69      1.88 o 
   6   6   9       50.84       40.56      3.92 o 
   7   6   9        0.48        1.33      2.66 o 
   8   6   9        3.28        0.76      3.00 o 
  -4   7   9       35.81       39.49      6.25 o 
  -3   7   9       17.44       29.93      4.42 o 
  -2   7   9       27.83       24.00      4.11 o 
  -1   7   9      194.68      198.78      8.37 o 
   0   7   9     1148.56     1108.57     24.12 o 
   1   7   9      250.95      232.74     16.97 o 
   2   7   9        9.40        7.59      2.79 o 
   3   7   9      184.29      166.42      7.43 o 
   4   7   9     1022.16     1051.03     23.21 o 
   5   7   9      161.98      165.48      6.32 o 
   6   7   9      110.11      114.69      5.76 o 
   7   7   9      197.23      201.04      7.87 o 
   8   7   9      177.39      173.02      7.91 o 
  -3   8   9       49.24       44.90      5.68 o 
  -2   8   9      321.46      327.63     12.00 o 
  -1   8   9       20.95       18.39      4.11 o 
   0   8   9       40.33       37.81      4.57 o 
   1   8   9      275.06      279.52     13.40 o 
   2   8   9      136.55      137.11      6.98 o 
   3   8   9       16.43       12.03      3.30 o 
   4   8   9       46.80       56.72      8.49 o 
   5   8   9       70.16       78.73      7.59 o 
   6   8   9      160.94      159.38      6.95 o 
   7   8   9      412.67      412.37     11.75 o 
  -2   9   9       45.77       42.90      5.68 o 
  -1   9   9       13.36       15.09      4.25 o 
   0   9   9        1.26        0.00      2.99 o 
   1   9   9      271.80      269.01     23.67 o 
   2   9   9      309.89      308.75     11.25 o 
   3   9   9        6.94        8.11      4.91 o 
   4   9   9       16.61       13.40      6.25 o 
   5   9   9       17.74       23.23      7.15 o 
   6   9   9        6.88       -4.02      4.91 o 
   0  10   9       18.87       18.30      4.89 o 
   1  10   9       11.30       12.82      4.25 o 
   2  10   9        0.79        2.76      6.25 o 
   3  10   9        0.73       -0.89      5.81 o 
   4  10   9       18.61       24.12      7.59 o 
   5  10   9      131.73      146.50     13.40 o 
  -4 -10  10        7.81       12.06      5.81 o 
  -3 -10  10       32.67       25.91      7.15 o 
  -2 -10  10       94.83       74.14      9.38 o 
  -1 -10  10        5.16        5.36      5.36 o 
   0 -10  10       42.23       55.04      5.98 o 
  -5  -9  10      131.41      151.19      8.19 o 
  -4  -9  10       13.13       18.76      5.81 o 
  -3  -9  10      150.43      152.75     11.17 o 
  -2  -9  10      523.14      526.60     21.44 o 
  -1  -9  10      281.50      271.12     14.74 o 
   0  -9  10      193.53      175.26      8.51 o 
   1  -9  10      207.44      204.19     10.27 o 
   2  -9  10      145.45      128.02      7.73 o 
  -6  -8  10       17.44       21.38      4.42 o 
  -5  -8  10       52.76       57.24      6.48 o 
  -4  -8  10      206.72      199.64     10.05 o 
  -3  -8  10        1.71        6.25      4.24 o 
  -2  -8  10      125.63      145.16     10.27 o 
  -1  -8  10      194.92      204.43      8.33 o 
   0  -8  10      177.82      185.22      7.82 o 
   1  -8  10       37.32       33.53      4.57 o 
   2  -8  10      101.48      114.15      7.37 o 
   3  -8  10       55.24       50.90      5.84 o 
  -7  -7  10       15.54       19.65      7.15 o 
  -6  -7  10       65.10       65.38      7.59 o 
  -5  -7  10        5.31        9.54      3.43 o 
  -4  -7  10       52.44       39.01      4.11 o 
  -3  -7  10       84.41       89.17     12.95 o 
  -2  -7  10     1024.44     1003.40     25.91 o 
  -1  -7  10      103.33      117.23      5.79 o 
   0  -7  10      256.51      251.91      9.16 o 
   1  -7  10      100.16       94.19      5.84 o 
   2  -7  10       12.64       16.60      3.79 o 
   3  -7  10        6.61        4.69      3.47 o 
   4  -7  10      101.52      110.80      7.24 o 
  -7  -6  10       20.56       31.71      7.59 o 
  -6  -6  10       70.98       81.22      6.29 o 
  -5  -6  10      247.53      246.48     14.96 o 
  -4  -6  10      307.65      278.57      9.46 o 
  -3  -6  10      602.44      564.11     25.91 o 
  -2  -6  10      221.52      230.45     12.73 o 
  -1  -6  10      626.68      644.58     14.66 o 
   0  -6  10     1365.60     1378.29     21.83 o 
   1  -6  10      105.86      113.87      5.52 o 
   2  -6  10        2.36        5.73      2.67 o 
   3  -6  10      680.76      643.65     17.42 o 
   4  -6  10      637.69      613.02     16.10 o 
   5  -6  10      617.08      641.39     25.46 o 
  -7  -5  10      131.43      129.72      7.62 o 
  -6  -5  10      742.31      705.91     17.87 o 
  -5  -5  10      539.85      516.50     13.85 o 
  -4  -5  10     1439.61     1386.51     31.94 o 
  -3  -5  10     1184.97     1179.65     23.83 o 
  -2  -5  10     2369.03     2290.88     41.21 o 
  -1  -5  10      911.91      939.28     16.73 o 
   0  -5  10      704.18      693.47     14.98 o 
   1  -5  10      381.48      378.00      7.99 o 
   2  -5  10      739.84      726.84     13.13 o 
   3  -5  10      123.17      110.32      6.48 o 
   4  -5  10      156.53      147.89     17.64 o 
   5  -5  10      117.85      112.56     10.27 o 
   6  -5  10      177.64      182.68     13.40 o 
  -7  -4  10       50.21       48.84      5.03 o 
  -6  -4  10       32.29       30.54      6.48 o 
  -5  -4  10      127.88      120.05      6.29 o 
  -4  -4  10      132.73      130.30      6.15 o 
  -3  -4  10      349.87      357.04      9.91 o 
  -2  -4  10        7.56       12.29      2.21 o 
  -1  -4  10      131.80      168.99      4.40 o 
   0  -4  10      430.99      495.96     10.28 o 
   1  -4  10     1122.81     1215.13     23.21 o 
   2  -4  10      164.81      174.60      4.89 o 
   3  -4  10        6.54        9.50      2.00 o 
   4  -4  10      103.42      102.44      5.66 o 
   5  -4  10      492.56      500.25     20.10 o 
   6  -4  10        3.44        5.81      5.81 o 
  -7  -3  10       63.12       66.95      5.66 o 
  -6  -3  10       80.17       78.89      5.47 o 
  -5  -3  10        1.65        1.56      2.53 o 
  -4  -3  10        1.34        1.79      2.21 o 
  -3  -3  10      492.93      443.04     11.18 o 
  -2  -3  10       71.47       97.96      5.14 o 
  -1  -3  10      683.76      688.32     11.12 o 
   0  -3  10      453.22      497.19      9.17 o 
   1  -3  10      371.65      381.76      9.93 o 
   2  -3  10      353.79      387.56      7.73 o 
   3  -3  10      934.87      916.16     35.88 o 
   4  -3  10      747.84      783.97     17.16 o 
   5  -3  10      712.54      729.83     25.46 o 
   6  -3  10      275.66      289.43     15.63 o 
   7  -3  10       86.90       83.97      9.83 o 
  -7  -2  10      366.08      346.88     11.57 o 
  -6  -2  10      600.62      574.37     15.07 o 
  -5  -2  10       87.85       91.37      5.81 o 
  -4  -2  10      743.55      732.24     16.56 o 
  -3  -2  10      485.86      435.51     11.04 o 
  -2  -2  10      255.04      190.19      8.49 o 
  -1  -2  10        6.43        4.47      1.58 o 
   0  -2  10     1884.11     1827.37     26.12 o 
   1  -2  10      441.75      443.38      7.90 o 
   2  -2  10     2914.33     2882.99     40.37 o 
   3  -2  10     1120.60     1095.35     17.14 o 
   4  -2  10     2354.44     2335.17     33.89 o 
   5  -2  10     2092.11     2026.67     38.50 o 
   6  -2  10      741.01      758.97     18.43 o 
   7  -2  10       88.76       96.92      9.83 o 
  -7  -1  10      225.33      213.37      8.96 o 
  -6  -1  10      801.79      787.67     18.56 o 
  -5  -1  10      808.04      772.47     17.65 o 
  -4  -1  10      265.35      285.93      8.83 o 
  -3  -1  10      504.55      546.58     12.79 o 
  -2  -1  10     3232.36     3284.99     56.04 o 
  -1  -1  10      637.95      611.74     12.94 o 
   0  -1  10        3.87        3.05      0.86 o 
   1  -1  10     2558.76     2522.50     35.05 o 
   2  -1  10       55.43       35.28      1.84 o 
   3  -1  10      115.24       94.90      3.29 o 
   4  -1  10      119.26      111.35      3.78 o 
   5  -1  10      639.26      595.83     14.66 o 
   6  -1  10      121.50      120.15      6.61 o 
   7  -1  10       92.72       98.82     10.72 o 
   8  -1  10       36.86       42.36      7.82 o 
  -7   0  10        8.28        6.92      3.47 o 
  -6   0  10        3.21       10.42      3.30 o 
  -5   0  10        0.64        6.15      2.67 o 
  -4   0  10      130.27      137.78     10.27 o 
  -3   0  10      225.27      243.22      5.58 o 
  -2   0  10        9.35       11.73      1.30 o 
  -1   0  10      165.11      211.23      4.53 o 
   0   0  10      853.50      955.27     14.52 o 
   1   0  10       58.40       72.09      5.81 o 
   2   0  10      580.53      651.82     14.46 o 
   3   0  10        0.18       -0.08      1.02 o 
   4   0  10       29.14       33.87      3.30 o 
   5   0  10       57.33       64.72      4.74 o 
   6   0  10      499.13      444.26     17.42 o 
   7   0  10       34.43       31.07      4.57 o 
   8   0  10       15.89       21.17      4.71 o 
  -7   1  10      110.18      120.15      9.83 o 
  -6   1  10      169.28      174.34      7.88 o 
  -5   1  10      579.93      564.91     31.27 o 
  -4   1  10      737.35      763.95     16.89 o 
  -3   1  10       63.44       65.46      3.07 o 
  -2   1  10      659.19      626.80     10.65 o 
  -1   1  10        1.48        5.11      1.41 o 
   0   1  10        8.44        2.37      1.08 o 
   1   1  10     1438.35     1392.03     25.42 o 
   2   1  10      528.50      539.27      9.05 o 
   3   1  10      504.06      560.44      9.33 o 
   4   1  10       87.37       52.57      4.02 o 
   5   1  10       79.41       81.43      6.25 o 
   6   1  10       51.77       46.25      4.71 o 
   7   1  10        1.54       -3.82      2.79 o 
   8   1  10       18.71       23.71      4.74 o 
  -7   2  10      121.22      125.96     10.72 o 
  -6   2  10      356.56      378.76     16.97 o 
  -5   2  10       84.61       86.80      7.15 o 
  -4   2  10      145.51      141.87      4.98 o 
  -3   2  10      406.94      420.58      8.59 o 
  -2   2  10     1807.71     1867.76     27.50 o 
  -1   2  10      588.40      553.93      9.71 o 
   0   2  10      371.70      500.17      8.68 o 
   1   2  10     2395.10     2272.38     46.45 o 
   2   2  10    15289.35    14835.65    196.67 o 
   3   2  10     3994.87     3767.24     54.05 o 
   4   2  10      123.25      101.32      4.89 o 
   5   2  10      929.09      873.80     19.88 o 
   6   2  10      434.78      427.19     12.62 o 
   7   2  10      182.93      198.69     10.54 o 
   8   2  10       58.44       54.72      4.89 o 
  -6   3  10      166.61      184.91     12.06 o 
  -5   3  10      106.27      113.45      8.93 o 
  -4   3  10        5.87        6.70      3.80 o 
  -3   3  10       32.78       36.47      2.63 o 
  -2   3  10      163.69      132.62      4.19 o 
  -1   3  10       53.06       45.60      2.73 o 
   0   3  10      259.40      253.98      5.66 o 
   1   3  10      771.23      809.68     13.12 o 
   2   3  10      100.79       93.39      4.12 o 
   3   3  10        1.95        2.34      1.60 o 
   4   3  10       37.77       42.81      3.62 o 
   5   3  10      164.11      174.62      7.24 o 
   6   3  10       71.33       72.35      4.46 o 
   7   3  10      199.42      201.89      7.47 o 
   8   3  10      166.07      169.65      8.61 o 
  -6   4  10        2.23        1.34      4.47 o 
  -5   4  10       74.22       78.74      6.00 o 
  -4   4  10        0.30        3.57      2.84 o 
  -3   4  10      269.36      280.13      9.16 o 
  -2   4  10      104.87       98.84      9.60 o 
  -1   4  10       58.58       53.78      4.15 o 
   0   4  10      139.50      147.04      4.26 o 
   1   4  10       53.87       40.55      2.35 o 
   2   4  10      107.83      109.73      3.65 o 
   3   4  10        0.24       -0.62      1.18 o 
   4   4  10       21.61       14.19      3.13 o 
   5   4  10       41.90       35.29      3.09 o 
   6   4  10        6.53       12.88      2.92 o 
   7   4  10        1.54        3.58      3.16 o 
   8   4  10       36.51       43.12      4.72 o 
  -5   5  10      148.43      158.38      8.37 o 
  -4   5  10      421.01      396.33     12.63 o 
  -3   5  10       98.90      105.48      6.32 o 
  -2   5  10      952.16      953.21     44.22 o 
  -1   5  10      374.98      362.89     16.97 o 
   0   5  10      334.99      307.97      6.83 o 
   1   5  10      102.05       95.01      3.67 o 
   2   5  10      297.78      280.07      8.26 o 
   3   5  10      248.37      246.90      6.15 o 
   4   5  10      184.45      182.16      7.18 o 
   5   5  10        6.32        4.91      2.14 o 
   6   5  10        1.14        1.58      2.29 o 
   7   5  10      390.72      398.64     16.90 o 
   8   5  10       80.63       71.56      7.29 o 
  -4   6  10       39.64       47.70     10.72 o 
  -3   6  10      532.49      557.65     15.48 o 
  -2   6  10     1147.65     1150.20     25.11 o 
  -1   6  10     1232.99     1194.06     25.26 o 
   0   6  10      733.86      681.78     21.89 o 
   1   6  10     1463.54     1367.00     27.39 o 
   2   6  10      770.02      717.30     13.02 o 
   3   6  10     1458.22     1459.70     23.10 o 
   4   6  10      915.40      886.46     20.28 o 
   5   6  10      197.35      180.46      7.88 o 
   6   6  10       71.59       70.40      4.70 o 
   7   6  10      106.76      112.03      6.18 o 
   8   6  10       14.03       29.07      4.46 o 
  -4   7  10        3.74        3.83      3.75 o 
  -3   7  10      328.99      320.94     11.69 o 
  -2   7  10      612.83      586.52     16.11 o 
  -1   7  10       50.73       53.79      5.05 o 
   0   7  10      295.79      284.47     10.09 o 
   1   7  10      558.54      561.10     14.80 o 
   2   7  10      238.54      232.11      8.46 o 
   3   7  10       12.41       10.78      2.25 o 
   4   7  10      103.80      108.47      6.92 o 
   5   7  10      236.76      233.01      9.22 o 
   6   7  10      151.72      129.95      6.25 o 
   7   7  10        6.02       13.35      3.67 o 
   8   7  10        5.07       10.54      4.11 o 
  -3   8  10       44.36       44.40      5.68 o 
  -2   8  10       20.98       26.10      4.57 o 
  -1   8  10        0.78        0.67      2.84 o 
   0   8  10      137.00      133.44      7.38 o 
   1   8  10       14.34       14.31      3.62 o 
   2   8  10       10.33       11.98      3.54 o 
   3   8  10       40.10       34.43      4.19 o 
   4   8  10       51.64       38.41      7.15 o 
   5   8  10       64.32       65.81      8.93 o 
   6   8  10       38.95       36.55      5.15 o 
   7   8  10       19.10       20.41      4.11 o 
  -1   9  10      244.67      253.10     10.74 o 
   0   9  10        3.03        1.10      4.47 o 
   1   9  10       10.02        4.19      3.30 o 
   2   9  10        6.76       10.35      3.62 o 
   3   9  10      154.89      145.16     12.06 o 
   4   9  10      154.64      175.53     13.85 o 
   5   9  10      199.39      187.59     14.29 o 
   6   9  10      125.25      137.12     12.95 o 
   0  10  10      134.53      144.69      8.68 o 
   1  10  10       28.20       40.84      5.66 o 
   2  10  10      103.70      119.29      7.82 o 
   3  10  10      101.77      104.07     11.61 o 
   4  10  10       28.82       40.65      8.49 o 
   5  10  10       97.77      108.09     12.06 o 
  -3 -10  11      197.08      213.05     13.85 o 
  -2 -10  11       70.67       70.57      8.93 o 
  -1 -10  11       54.92       51.36      8.49 o 
   0 -10  11        2.66        6.25      5.81 o 
  -5  -9  11        8.97       12.09      4.07 o 
  -4  -9  11       11.88        9.38      5.36 o 
  -3  -9  11       24.99       29.03      6.70 o 
  -2  -9  11        0.21       -0.45      4.91 o 
  -1  -9  11        0.48        5.36      4.91 o 
   0  -9  11        0.03        2.46      3.47 o 
   1  -9  11        1.59        5.90      3.75 o 
   2  -9  11       51.33       49.13      5.66 o 
  -6  -8  11       12.59        8.33      4.02 o 
  -5  -8  11      102.93      106.98      7.15 o 
  -4  -8  11      422.96      414.15     14.52 o 
  -3  -8  11      453.66      425.81     12.63 o 
  -2  -8  11      609.43      594.49     22.33 o 
  -1  -8  11      358.88      364.02     16.97 o 
   0  -8  11      406.99      377.25     11.67 o 
   1  -8  11      585.76      556.78     15.15 o 
   2  -8  11      336.20      306.69     11.05 o 
   3  -8  11       80.29       78.29      6.63 o 
  -6  -7  11      117.50      114.79      7.38 o 
  -5  -7  11      411.93      412.91     23.23 o 
  -4  -7  11      259.14      255.62      9.46 o 
  -3  -7  11      536.15      534.16     14.20 o 
  -2  -7  11     1222.64     1198.14     24.95 o 
  -1  -7  11     1859.62     1887.56     50.47 o 
   0  -7  11       13.19       18.72      3.30 o 
   1  -7  11       10.50       16.82      5.36 o 
   2  -7  11      490.98      478.17     13.74 o 
   3  -7  11      844.14      800.86     19.57 o 
   4  -7  11      143.59      144.51      8.21 o 
  -7  -6  11       29.05       31.90      5.15 o 
  -6  -6  11      106.23       92.87      6.42 o 
  -5  -6  11      104.38      120.90      7.59 o 
  -4  -6  11       12.29       13.92      3.80 o 
  -3  -6  11      843.36      814.59     18.46 o 
  -2  -6  11     1819.72     1776.94     33.63 o 
  -1  -6  11       25.90       28.74      2.61 o 
   0  -6  11        5.56       11.89      2.25 o 
   1  -6  11       16.59       15.61      4.69 o 
   2  -6  11       29.24       23.90      3.79 o 
   3  -6  11       48.76       63.16      5.20 o 
   4  -6  11      176.62      188.80     10.05 o 
   5  -6  11       42.80       38.86      7.59 o 
  -7  -5  11        0.54        5.14      4.69 o 
  -6  -5  11       17.39       21.38      8.93 o 
  -5  -5  11       69.59       74.89      5.52 o 
  -4  -5  11      198.77      189.91      7.73 o 
  -3  -5  11        3.02        6.03      2.90 o 
  -2  -5  11       33.41       32.32      3.30 o 
  -1  -5  11       57.17       63.96      3.15 o 
   0  -5  11        4.24        7.57      2.10 o 
   1  -5  11       58.61       60.06      3.17 o 
   2  -5  11      240.14      228.37      6.26 o 
   3  -5  11      177.06      192.36     10.05 o 
   4  -5  11       64.40       60.63      5.05 o 
   5  -5  11       51.09       63.87      8.49 o 
   6  -5  11       80.40       98.26     10.72 o 
  -7  -4  11      180.22      161.98      8.14 o 
  -6  -4  11      780.47      687.63     22.11 o 
  -5  -4  11      904.99      837.46     19.38 o 
  -4  -4  11      746.38      699.67     16.39 o 
  -3  -4  11      795.28      784.97     17.34 o 
  -2  -4  11     1485.58     1561.37     29.35 o 
  -1  -4  11     2026.02     2076.56     30.06 o 
   0  -4  11      547.40      518.21      9.52 o 
   1  -4  11       73.46       55.00      2.92 o 
   2  -4  11       21.19       19.40      2.67 o 
   3  -4  11     1422.88     1406.21     22.16 o 
   4  -4  11      174.27      167.24      7.06 o 
   5  -4  11       15.52       18.76      5.81 o 
   6  -4  11        1.01        1.34      5.36 o 
  -7  -3  11      167.81      167.97      8.37 o 
  -6  -3  11      560.51      556.87     15.07 o 
  -5  -3  11      408.85      405.13     25.68 o 
  -4  -3  11      347.05      338.18     10.09 o 
  -3  -3  11     1325.99     1316.24     25.87 o 
  -2  -3  11      668.89      665.44     14.66 o 
  -1  -3  11     2603.31     2644.84     37.20 o 
   0  -3  11      943.57      927.61     14.58 o 
   1  -3  11     1038.82     1050.46     16.41 o 
   2  -3  11     1431.44     1431.94     21.83 o 
   3  -3  11      746.47      713.08     12.53 o 
   4  -3  11      726.78      716.57     13.02 o 
   5  -3  11      472.58      486.97     13.08 o 
   6  -3  11      269.21      320.25     16.53 o 
   7  -3  11       19.84       19.65      6.70 o 
  -7  -2  11        0.55        1.56      3.16 o 
  -6  -2  11       31.54       36.28      4.39 o 
  -5  -2  11        6.59        7.99      2.67 o 
  -4  -2  11      193.11      210.01      7.73 o 
  -3  -2  11      223.00      198.80      6.93 o 
  -2  -2  11      244.19      220.03      6.95 o 
  -1  -2  11     1089.45     1291.42     24.15 o 
   0  -2  11      481.11      566.01      9.48 o 
   1  -2  11       20.48       30.71      1.88 o 
   2  -2  11       62.01       55.12      4.67 o 
   3  -2  11      189.78      206.87      7.88 o 
   4  -2  11      434.96      452.80      9.04 o 
   5  -2  11      579.43      561.87     14.35 o 
   6  -2  11      612.90      599.41     15.75 o 
   7  -2  11      117.62      114.95      7.24 o 
  -7  -1  11       54.11       51.64      5.26 o 
  -6  -1  11      239.04      246.25      9.28 o 
  -5  -1  11       29.45       28.09      3.62 o 
  -4  -1  11      337.98      334.93      9.78 o 
  -3  -1  11      267.43      261.86      8.05 o 
  -2  -1  11       59.08       53.38      4.24 o 
  -1  -1  11       27.84       30.03      4.02 o 
   0  -1  11        2.99        1.38      0.96 o 
   1  -1  11       28.56       26.50      1.67 o 
   2  -1  11      168.13      188.59      4.52 o 
   3  -1  11      251.20      281.69      6.04 o 
   4  -1  11       41.56       28.70      5.14 o 
   5  -1  11       91.70       80.19      5.20 o 
   6  -1  11      201.91      183.27      8.05 o 
   7  -1  11       22.61       20.64      4.25 o 
   8  -1  11       16.76       10.05      4.42 o 
  -7   0  11      272.91      262.86     11.39 o 
  -6   0  11      349.02      347.45     11.18 o 
  -5   0  11     2492.71     2479.98     45.62 o 
  -4   0  11      905.05      879.47     18.94 o 
  -3   0  11      318.52      340.86     12.06 o 
  -2   0  11      836.40      805.25     15.25 o 
  -1   0  11     2063.10     1961.57     28.01 o 
   0   0  11      150.54      234.55      4.92 o 
   1   0  11      195.52      175.35     13.75 o 
   2   0  11      880.58      835.48     13.19 o 
   3   0  11     1268.25     1315.73     25.03 o 
   4   0  11      265.25      229.71      7.73 o 
   5   0  11       33.30       26.10      3.47 o 
   6   0  11        2.84        1.56      2.84 o 
   7   0  11       85.03      100.40      8.93 o 
   8   0  11      194.04      210.35      9.91 o 
  -7   1  11       72.52       79.95      8.93 o 
  -6   1  11      356.25      358.20     12.73 o 
  -5   1  11      860.69      842.32     26.35 o 
  -4   1  11     1218.01     1201.29     24.31 o 
  -3   1  11       58.86       60.57      3.00 o 
  -2   1  11      271.52      235.72      5.38 o 
  -1   1  11      226.71      167.24      4.26 o 
   0   1  11       51.73       34.36      1.88 o 
   1   1  11      377.05      381.55      9.00 o 
   2   1  11     1520.53     1466.02     21.60 o 
   3   1  11      365.44      348.14      6.55 o 
   4   1  11      101.18       94.93     12.73 o 
   5   1  11      169.26      159.17      6.78 o 
   6   1  11      319.00      300.70     10.26 o 
   7   1  11       41.37       45.33      5.05 o 
   8   1  11      209.93      203.42     19.65 o 
  -6   2  11        6.71        4.91      4.47 o 
  -5   2  11        0.85       -0.39      2.46 o 
  -4   2  11        9.08        5.89      2.47 o 
  -3   2  11      721.61      708.72     12.63 o 
  -2   2  11       51.00       60.43      2.92 o 
  -1   2  11      377.55      437.76      8.25 o 
   0   2  11      564.62      576.70      9.97 o 
   1   2  11        4.88        7.31      1.62 o 
   2   2  11       33.32       38.14      2.16 o 
   3   2  11      622.62      647.18     19.59 o 
   4   2  11       84.70       81.80      4.71 o 
   5   2  11       15.16       13.81      4.47 o 
   6   2  11      109.71      112.50      6.47 o 
   7   2  11        8.54        5.27      3.30 o 
   8   2  11        0.98       -1.79      3.47 o 
  -6   3  11      142.82      143.82     11.17 o 
  -5   3  11      953.61      895.98     29.48 o 
  -4   3  11      211.85      203.23     11.17 o 
  -3   3  11       11.52        3.71      2.18 o 
  -2   3  11       77.34       95.04      4.57 o 
  -1   3  11      424.98      429.98      8.42 o 
   0   3  11      309.79      304.68      6.51 o 
   1   3  11       46.99       41.49      3.04 o 
   2   3  11     1406.26     1476.36     22.10 o 
   3   3  11      800.39      818.11     13.33 o 
   4   3  11      583.95      599.22     14.35 o 
   5   3  11        4.56        2.23      3.35 o 
   6   3  11        2.50       -0.45      2.53 o 
   7   3  11      108.33      107.69      6.95 o 
   8   3  11      133.63      143.67     15.41 o 
  -5   4  11      320.57      339.01     16.53 o 
  -4   4  11      580.26      592.16     21.89 o 
  -3   4  11      847.08      839.48     18.95 o 
  -2   4  11      674.64      646.44     29.93 o 
  -1   4  11      688.24      682.81     13.55 o 
   0   4  11     1440.50     1434.59     21.88 o 
   1   4  11      162.12      169.64      4.60 o 
   2   4  11      246.85      221.50      5.43 o 
   3   4  11      471.55      448.39      8.73 o 
   4   4  11      426.60      434.24     11.82 o 
   5   4  11       24.03       20.70      3.43 o 
   6   4  11      633.54      592.67     15.93 o 
   7   4  11      930.96      901.27     18.46 o 
   8   4  11      247.30      257.97     16.06 o 
  -5   5  11       21.07       19.65      6.70 o 
  -4   5  11       43.59       46.86      4.89 o 
  -3   5  11     1020.46     1027.33     22.74 o 
  -2   5  11      732.25      699.90     16.74 o 
  -1   5  11      947.15      944.11     20.52 o 
   0   5  11      548.94      554.54     10.47 o 
   1   5  11      668.29      658.86     13.36 o 
   2   5  11      535.61      540.41     12.97 o 
   3   5  11      560.10      534.46     10.33 o 
   4   5  11       70.00       64.19      4.51 o 
   5   5  11      209.43      189.67      7.82 o 
   6   5  11      131.90      133.61      7.38 o 
   7   5  11      212.19      210.87      7.91 o 
   8   5  11       95.52       95.76      7.22 o 
  -4   6  11       45.40       47.63     12.73 o 
  -3   6  11       90.63       83.97      8.93 o 
  -2   6  11       55.58       57.17      5.05 o 
  -1   6  11        2.27        4.36      2.67 o 
   0   6  11       86.87       78.02      5.02 o 
   1   6  11        0.42        3.72      2.35 o 
   2   6  11      184.76      180.26      7.83 o 
   3   6  11       36.95       39.88      5.29 o 
   4   6  11      482.53      499.19     16.97 o 
   5   6  11       99.63       89.49      5.98 o 
   6   6  11        3.77        5.36      5.81 o 
   7   6  11       60.71       55.20      5.33 o 
   8   6  11        0.90       -0.83      3.07 o 
  -3   7  11       56.27       63.52     11.84 o 
  -2   7  11        4.60       13.18      3.79 o 
  -1   7  11      145.59      148.49      7.42 o 
   0   7  11      700.00      724.50     18.11 o 
   1   7  11        0.94        5.65      3.11 o 
   2   7  11        1.13        2.43      3.80 o 
   3   7  11      285.99      280.55      9.22 o 
   4   7  11       71.74       60.69      4.94 o 
   5   7  11       53.48       47.53      4.83 o 
   6   7  11      371.06      346.86     17.64 o 
   7   7  11      121.38      126.40      8.46 o 
  -2   8  11      139.27      139.80     12.73 o 
  -1   8  11      172.75      171.01     10.72 o 
   0   8  11        2.02       -1.79      3.57 o 
   1   8  11       78.30       83.89     14.96 o 
   2   8  11      110.41      116.20      8.49 o 
   3   8  11      112.87      109.43     10.27 o 
   4   8  11      131.98      112.56     10.72 o 
   5   8  11      187.94      187.83      9.01 o 
   6   8  11      153.71      148.17      8.26 o 
   7   8  11      208.32      202.39     10.23 o 
  -1   9  11       41.83       32.27      5.20 o 
   0   9  11       55.56       59.27      6.00 o 
   1   9  11       18.51       18.46      4.42 o 
   2   9  11       31.54       39.39      5.15 o 
   3   9  11        0.80       -2.23      4.91 o 
   4   9  11       38.56       38.41      8.04 o 
   5   9  11       48.52       50.92      8.93 o 
   6   9  11       50.49       67.44     10.27 o 
   1  10  11        0.48        0.02      3.62 o 
   2  10  11        4.89        5.18      3.86 o 
   3  10  11       10.67        8.93      6.70 o 
   4  10  11        2.90        3.57      5.36 o 
  -2 -10  12        5.05        4.02      5.81 o 
  -1 -10  12        9.47       13.85      6.25 o 
  -4  -9  12      182.13      192.95     12.51 o 
  -3  -9  12      249.09      290.77     15.19 o 
  -2  -9  12      452.57      459.60     20.10 o 
  -1  -9  12      384.57      372.95     17.87 o 
   0  -9  12      603.37      583.33     23.23 o 
   1  -9  12      290.48      255.13     14.07 o 
   2  -9  12       84.25       82.04      6.93 o 
  -5  -8  12      183.52      162.20      8.37 o 
  -4  -8  12      554.23      570.88     15.93 o 
  -3  -8  12      172.98      191.55      8.37 o 
  -2  -8  12      354.53      328.29     16.08 o 
  -1  -8  12      332.94      324.72     15.63 o 
   0  -8  12      157.59      150.07     10.72 o 
   1  -8  12      102.71      111.07      6.61 o 
   2  -8  12      141.50      149.20      7.73 o 
   3  -8  12      103.83       96.35      7.10 o 
  -6  -7  12        4.06        4.78      4.24 o 
  -5  -7  12       11.53        9.34      5.81 o 
  -4  -7  12       49.93       62.54      5.37 o 
  -3  -7  12      128.77      104.74      6.00 o 
  -2  -7  12       36.91       39.37      4.42 o 
  -1  -7  12       13.30       14.74      4.91 o 
   0  -7  12      153.80      162.30      6.93 o 
   1  -7  12       83.19       69.75      5.20 o 
   2  -7  12        0.54        1.06      2.99 o 
   3  -7  12       17.33       18.99      4.42 o 
   4  -7  12       12.14        9.38      4.11 o 
  -7  -6  12       63.73       70.56      6.54 o 
  -6  -6  12       59.82       51.61      8.04 o 
  -5  -6  12      893.98      796.96     19.51 o 
  -4  -6  12      335.82      365.31     11.50 o 
  -3  -6  12      121.65      119.22      6.15 o 
  -2  -6  12     1018.86      970.22     20.84 o 
  -1  -6  12        4.69        7.54      2.56 o 
   0  -6  12      291.45      294.49      8.83 o 
   1  -6  12      104.78      114.37      5.84 o 
   2  -6  12       11.59        9.83      3.16 o 
   3  -6  12      199.86      198.52      8.37 o 
   4  -6  12      491.83      503.37     20.99 o 
   5  -6  12      160.71      166.60     12.95 o 
  -7  -5  12       86.88       97.58      8.04 o 
  -6  -5  12      491.76      452.35     25.24 o 
  -5  -5  12      427.32      425.49     20.55 o 
  -4  -5  12      896.56      878.54     33.95 o 
  -3  -5  12     1834.42     1767.66     33.92 o 
  -2  -5  12      946.60      954.91     20.21 o 
  -1  -5  12       10.19        6.96      4.02 o 
   0  -5  12     1636.02     1612.12     24.66 o 
   1  -5  12      408.12      410.45     10.72 o 
   2  -5  12      295.95      301.08      7.39 o 
   3  -5  12      370.94      364.65     10.89 o 
   4  -5  12       79.74       74.67      5.52 o 
   5  -5  12       12.81        7.59      5.36 o 
   6  -5  12      125.97      135.34     12.51 o 
  -7  -4  12      147.22      142.87     11.17 o 
  -6  -4  12      304.19      311.00     11.00 o 
  -5  -4  12       30.77       30.98      4.07 o 
  -4  -4  12        5.48        0.18      2.35 o 
  -3  -4  12     1301.08     1279.04     25.91 o 
  -2  -4  12      343.03      326.45      9.46 o 
  -1  -4  12       16.96       16.47      2.67 o 
   0  -4  12        1.85        5.54      1.57 o 
   1  -4  12      147.46      149.84      4.55 o 
   2  -4  12      215.73      221.47      5.93 o 
   3  -4  12      137.58      125.35      6.48 o 
   4  -4  12        1.32        2.05      2.67 o 
   5  -4  12       90.14       89.33      8.93 o 
   6  -4  12       45.55       47.79      8.04 o 
  -7  -3  12       47.82       47.90      5.15 o 
  -6  -3  12        0.14       -2.10      2.67 o 
  -5  -3  12      570.92      558.75     14.80 o 
  -4  -3  12       37.26       30.92      3.79 o 
  -3  -3  12       34.18       56.85      4.11 o 
  -2  -3  12        2.07        7.15      2.21 o 
  -1  -3  12       71.82       75.51      3.68 o 
   0  -3  12        2.30        1.61      1.18 o 
   1  -3  12        3.93        0.81      1.98 o 
   2  -3  12      230.83      266.45      6.36 o 
   3  -3  12       98.06      111.54      5.61 o 
   4  -3  12       67.29       71.81      3.71 o 
   5  -3  12        0.00        1.71      2.56 o 
   6  -3  12        0.93        8.93      5.36 o 
   7  -3  12        6.61        6.70      6.25 o 
  -7  -2  12      258.45      248.56     10.05 o 
  -6  -2  12      609.41      612.06     16.02 o 
  -5  -2  12       18.82       19.09      4.69 o 
  -4  -2  12      309.90      304.09      9.46 o 
  -3  -2  12      785.14      752.88     16.70 o 
  -2  -2  12        9.41        3.25      1.72 o 
  -1  -2  12      192.14      248.46      7.24 o 
   0  -2  12      921.34      847.81     13.36 o 
   1  -2  12      265.31      266.30      5.73 o 
   2  -2  12     3662.93     3803.52     52.65 o 
   3  -2  12     2208.03     2294.09     33.22 o 
   4  -2  12      308.61      286.27      6.81 o 
   5  -2  12       85.48       86.81      5.52 o 
   6  -2  12      488.67      491.10     14.03 o 
   7  -2  12       50.45       55.94      5.66 o 
  -7  -1  12      345.79      377.18     12.59 o 
  -6  -1  12      259.52      257.56      9.60 o 
  -5  -1  12      290.25      263.65      9.28 o 
  -4  -1  12      840.18      809.72     18.14 o 
  -3  -1  12      974.20      918.71     19.26 o 
  -2  -1  12      397.52      355.69      9.31 o 
  -1  -1  12     1878.84     1807.27     32.51 o 
   0  -1  12      125.08      117.06      3.46 o 
   1  -1  12     1570.85     1569.55     23.02 o 
   2  -1  12     3290.41     3390.79     47.06 o 
   3  -1  12      498.24      480.15      8.93 o 
   4  -1  12      161.41      141.22      8.49 o 
   5  -1  12      578.06      551.14     14.05 o 
   6  -1  12       13.57       12.99      3.43 o 
   7  -1  12       20.19       27.80      4.71 o 
   8  -1  12      165.37      182.71      9.63 o 
  -7   0  12       57.33       72.05     11.39 o 
  -6   0  12       47.77       44.74      4.74 o 
  -5   0  12      425.06      432.63     12.95 o 
  -4   0  12      677.47      670.02     28.36 o 
  -3   0  12        1.32        2.68      1.89 o 
  -2   0  12     1139.92     1132.70     22.10 o 
  -1   0  12      541.44      624.06     10.49 o 
   0   0  12     1096.83     1206.88     18.21 o 
   1   0  12     1142.64     1227.42     18.46 o 
   2   0  12      908.43      946.91     14.82 o 
   3   0  12       31.80       37.18      2.22 o 
   4   0  12      256.38      277.95      8.68 o 
   5   0  12      105.70       94.66      6.25 o 
   6   0  12       11.77       13.15      3.62 o 
   7   0  12       22.86       32.19      4.74 o 
   8   0  12      172.38      178.62      9.31 o 
  -6   1  12        7.43        2.40      2.99 o 
  -5   1  12      477.32      490.37     13.42 o 
  -4   1  12      787.35      776.51     27.92 o 
  -3   1  12       74.54       64.32      4.11 o 
  -2   1  12       45.65       37.53      2.29 o 
  -1   1  12      358.09      377.94      9.98 o 
   0   1  12      339.26      337.07      6.69 o 
   1   1  12       43.89       55.70      7.76 o 
   2   1  12       13.86       12.07      1.44 o 
   3   1  12     1182.78     1203.09     18.35 o 
   4   1  12        9.08        9.16      2.53 o 
   5   1  12       66.26       62.61      4.57 o 
   6   1  12        0.12       -3.07      2.46 o 
   7   1  12       59.79       58.28      5.52 o 
   8   1  12        1.24        1.75      7.15 o 
  -6   2  12       66.99       71.91      8.04 o 
  -5   2  12       56.74       64.32      7.15 o 
  -4   2  12        2.19        3.35      2.53 o 
  -3   2  12       33.58       43.14      3.94 o 
  -2   2  12     1061.33     1063.63     22.57 o 
  -1   2  12     3271.81     3420.53     47.86 o 
   0   2  12     3383.51     3488.50     48.46 o 
   1   2  12     4009.16     4127.13     62.20 o 
   2   2  12     4851.02     5030.98     68.59 o 
   3   2  12     3953.86     3999.03     55.06 o 
   4   2  12      628.25      635.77     15.15 o 
   5   2  12      292.29      253.73      8.68 o 
   6   2  12      364.40      333.43     11.04 o 
   7   2  12      652.60      677.56     18.14 o 
   8   2  12      160.55      153.90      8.68 o 
  -6   3  12       57.13       54.49      7.59 o 
  -5   3  12        1.95        3.57      4.02 o 
  -4   3  12       26.40       26.80      5.36 o 
  -3   3  12       35.52       37.61      2.81 o 
  -2   3  12     1283.47     1265.69     24.46 o 
  -1   3  12     1137.69     1190.02     41.99 o 
   0   3  12     2914.16     2935.83     41.58 o 
   1   3  12     2551.63     2613.49     37.26 o 
   2   3  12      317.88      297.98      6.37 o 
   3   3  12      439.79      426.71      8.25 o 
   4   3  12     1328.14     1366.65     27.46 o 
   5   3  12       30.13       20.30      3.30 o 
   6   3  12      303.69      281.85     18.98 o 
   7   3  12      728.93      697.68     18.77 o 
   8   3  12      173.61      179.61      9.31 o 
  -5   4  12       40.13       33.05      7.15 o 
  -4   4  12        0.26        5.29      3.11 o 
  -3   4  12      163.77      145.09      6.78 o 
  -2   4  12       68.26       61.88      4.39 o 
  -1   4  12        3.24       -0.56      1.24 o 
   0   4  12        0.32        2.18      1.44 o 
   1   4  12        9.17        9.69      1.67 o 
   2   4  12      156.19      167.81      4.76 o 
   3   4  12       77.80       81.39      6.70 o 
   4   4  12       25.31       28.00      3.47 o 
   5   4  12       89.39       89.02      5.52 o 
   6   4  12        3.36        3.35      3.16 o 
   7   4  12      173.32      166.99      8.51 o 
   8   4  12       51.04       50.06      6.15 o 
  -5   5  12       22.08       22.78      6.70 o 
  -4   5  12      112.38      112.15     19.43 o 
  -3   5  12        0.78        3.28      2.67 o 
  -2   5  12        2.84        6.35      3.13 o 
  -1   5  12      524.07      516.01     20.32 o 
   0   5  12      429.68      416.62      8.78 o 
   1   5  12      196.71      203.10      6.18 o 
   2   5  12      112.82      135.98      7.59 o 
   3   5  12      175.46      183.23     12.73 o 
   4   5  12      143.86      142.42      6.74 o 
   5   5  12       50.74       41.79      6.70 o 
   6   5  12       85.72       75.90     10.50 o 
   7   5  12      314.71      303.31     11.82 o 
   8   5  12       10.98        5.36      4.11 o 
  -4   6  12       33.65       35.95      5.58 o 
  -3   6  12      308.36      311.92     19.88 o 
  -2   6  12      363.89      385.46     12.00 o 
  -1   6  12     1256.64     1299.15     27.31 o 
   0   6  12     1191.65     1134.06     24.29 o 
   1   6  12       76.23       70.83      7.82 o 
   2   6  12      259.56      250.37      6.60 o 
   3   6  12      266.07      283.96      9.33 o 
   4   6  12        2.34        5.47      2.68 o 
   5   6  12        1.85        3.52      4.47 o 
   6   6  12      197.16      216.15      9.41 o 
   7   6  12      137.61      140.78     14.74 o 
   8   6  12       11.92        9.86      5.58 o 
  -3   7  12      230.91      238.12     10.41 o 
  -2   7  12      797.66      791.30     20.05 o 
  -1   7  12       64.47       71.55      5.68 o 
   0   7  12      559.41      546.94     14.98 o 
   1   7  12     1381.21     1389.88     28.97 o 
   2   7  12      577.37      561.46     14.88 o 
   3   7  12       10.60       11.71      4.91 o 
   4   7  12        8.72        4.04      2.89 o 
   5   7  12        5.27       13.22      3.62 o 
   6   7  12       83.42       90.61      8.26 o 
   7   7  12       88.34       98.36      7.38 o 
  -2   8  12        0.35       -1.21      3.30 o 
  -1   8  12        0.37        0.70      3.30 o 
   0   8  12       25.24       23.90      4.39 o 
   1   8  12        1.69        2.07      2.99 o 
   2   8  12       20.16       19.17      5.58 o 
   3   8  12        1.31       -3.13      4.02 o 
   4   8  12        2.87        4.91      4.91 o 
   5   8  12        2.12        2.41      4.02 o 
   6   8  12        1.53        0.64      3.62 o 
   7   8  12       22.83       24.55      5.20 o 
  -1   9  12      192.20      180.73      9.46 o 
   0   9  12        0.55       -4.19      2.79 o 
   1   9  12       55.28       53.31      5.66 o 
   2   9  12      141.87      149.58      8.46 o 
   3   9  12       36.24       29.03      7.15 o 
   4   9  12        0.27        3.57      5.36 o 
   5   9  12        2.48        3.57      5.36 o 
   6   9  12        4.46        3.57      6.25 o 
   1  10  12       96.79      100.35      7.82 o 
   2  10  12      145.25      158.13      9.22 o 
   3  10  12       92.44       99.60     11.61 o 
   4  10  12       86.03      111.66     12.51 o 
  -4  -9  13        3.28       15.19      6.25 o 
  -3  -9  13      117.74      129.08     11.17 o 
  -2  -9  13       20.82       24.57      6.70 o 
  -1  -9  13      112.54      110.32     10.27 o 
   0  -9  13       19.38       22.33      6.70 o 
   1  -9  13       64.24       69.23      8.93 o 
  -5  -8  13       35.99       35.93      5.02 o 
  -4  -8  13      541.22      549.91     15.61 o 
  -3  -8  13      201.29      189.00      8.53 o 
  -2  -8  13      134.30      143.38     10.27 o 
  -1  -8  13      109.08      113.45      9.83 o 
   0  -8  13      269.03      234.49     13.40 o 
   1  -8  13       23.01       20.56      4.25 o 
   2  -8  13      107.13       98.50     10.72 o 
   3  -8  13       23.68       21.68      4.74 o 
  -6  -7  13      232.84      239.19     10.37 o 
  -5  -7  13      416.03      379.67     12.59 o 
  -4  -7  13      524.48      539.48     38.19 o 
  -3  -7  13      183.86      197.82      9.60 o 
  -2  -7  13      270.42      289.40      9.94 o 
  -1  -7  13     1536.50     1561.04     31.11 o 
   0  -7  13      264.67      278.71     14.29 o 
   1  -7  13       15.80       16.62      5.36 o 
   2  -7  13      149.60      153.60      7.73 o 
   3  -7  13      782.47      747.93     18.79 o 
   4  -7  13      137.17      166.24     14.07 o 
  -6  -6  13      381.64      395.38     13.22 o 
  -5  -6  13      245.14      259.38     16.97 o 
  -4  -6  13        1.33        0.89      2.67 o 
  -3  -6  13       12.78       11.33      4.02 o 
  -2  -6  13        3.76        3.82      3.35 o 
  -1  -6  13       36.77       23.63      4.02 o 
   0  -6  13       10.45       10.62      2.08 o 
   1  -6  13        9.11       11.51      4.47 o 
   2  -6  13       95.78      102.90      6.25 o 
   3  -6  13      334.83      344.10     22.33 o 
   4  -6  13      334.67      339.99     11.67 o 
   5  -6  13       17.56       14.74      6.70 o 
  -7  -5  13        2.39        3.05      5.81 o 
  -6  -5  13      129.34      132.96      7.50 o 
  -5  -5  13       55.40       51.34      5.20 o 
  -4  -5  13      259.47      240.80     13.62 o 
  -3  -5  13      148.04      138.22     10.94 o 
  -2  -5  13       78.98       85.36      8.93 o 
  -1  -5  13      177.94      173.65      6.63 o 
   0  -5  13       54.25       54.77      3.13 o 
   1  -5  13      493.29      464.66      9.53 o 
   2  -5  13        0.09        2.79      2.55 o 
   3  -5  13       27.47       28.93      3.79 o 
   4  -5  13       29.80       32.44      4.39 o 
   5  -5  13        9.67       12.51      5.81 o 
   6  -5  13        2.51       -0.45      5.81 o 
  -7  -4  13       83.74       84.58      6.65 o 
  -6  -4  13      229.41      212.38      9.22 o 
  -5  -4  13      588.19      548.69     14.94 o 
  -4  -4  13      309.12      312.98     10.23 o 
  -3  -4  13      172.97      162.95      6.93 o 
  -2  -4  13      939.37      911.12     31.71 o 
  -1  -4  13     1234.65     1244.99     24.46 o 
   0  -4  13       17.99       16.62      1.97 o 
   1  -4  13       84.33       98.88      3.85 o 
   2  -4  13       60.10       67.92      7.68 o 
   3  -4  13      814.56      808.13     15.09 o 
   4  -4  13      489.19      468.52     14.52 o 
   5  -4  13       28.30       28.14      6.70 o 
   6  -4  13      136.14      132.66     11.61 o 
  -7  -3  13      228.70      216.54      9.54 o 
  -6  -3  13      597.08      596.80     16.15 o 
  -5  -3  13      586.49      562.62     30.60 o 
  -4  -3  13      931.20      912.33     20.33 o 
  -3  -3  13     1782.31     1818.08     34.56 o 
  -2  -3  13     1071.70      994.38     20.50 o 
  -1  -3  13      913.75      895.53     18.46 o 
   0  -3  13     2285.40     2239.15     32.22 o 
   1  -3  13      774.17      742.70     12.53 o 
   2  -3  13      791.95      768.89     13.23 o 
   3  -3  13      869.56      876.59     15.02 o 
   4  -3  13      533.49      508.53     12.79 o 
   5  -3  13      637.94      652.67     16.39 o 
   6  -3  13      325.30      350.62     17.42 o 
   7  -3  13       30.92       43.77      8.49 o 
  -7  -2  13       93.95       88.03      6.42 o 
  -6  -2  13      309.39      309.60     10.81 o 
  -5  -2  13      136.44      129.15      9.60 o 
  -4  -2  13       19.64       17.60      3.30 o 
  -3  -2  13        7.61        3.36      3.13 o 
  -2  -2  13      310.97      283.48      8.53 o 
  -1  -2  13      528.19      504.75     11.99 o 
   0  -2  13      136.58      141.41      3.88 o 
   1  -2  13     3266.06     3400.73     47.42 o 
   2  -2  13     2991.61     3034.49     42.78 o 
   3  -2  13     1202.85     1189.08     18.87 o 
   4  -2  13      183.48      178.37      7.24 o 
   5  -2  13      631.61      624.14     15.78 o 
   6  -2  13      315.15      327.18     13.18 o 
   7  -2  13       96.20      101.28      7.10 o 
  -7  -1  13        7.42       10.32      6.03 o 
  -6  -1  13       64.92       64.72      5.52 o 
  -5  -1  13       12.86       12.06      3.16 o 
  -4  -1  13      598.44      604.77     14.98 o 
  -3  -1  13      545.03      559.25     13.57 o 
  -2  -1  13        2.66        4.23      2.03 o 
  -1  -1  13      956.27      978.54     22.78 o 
   0  -1  13       43.21       36.71      2.40 o 
   1  -1  13      480.82      537.56      9.59 o 
   2  -1  13     1125.98     1164.49     23.49 o 
   3  -1  13       22.68       31.68      3.26 o 
   4  -1  13       99.18       99.67      9.16 o 
   5  -1  13       14.14       21.02      3.62 o 
   6  -1  13       20.30       26.07      4.19 o 
   7  -1  13        2.65        1.79      3.30 o 
  -7   0  13      141.54      135.82      8.05 o 
  -6   0  13      238.39      227.08      9.14 o 
  -5   0  13      313.87      301.97     10.09 o 
  -4   0  13      174.86      187.38     16.53 o 
  -3   0  13      104.16       87.42      4.74 o 
  -2   0  13      630.91      624.41     14.52 o 
  -1   0  13     1610.19     1676.79     24.73 o 
   0   0  13      368.57      396.57      7.59 o 
   1   0  13     1483.05     1518.25     22.59 o 
   2   0  13      473.53      465.02      8.56 o 
   3   0  13      176.16      144.04      4.21 o 
   4   0  13      243.19      239.98     14.96 o 
   5   0  13       37.35       34.53      4.69 o 
   6   0  13        8.01        4.91      2.99 o 
   7   0  13      161.34      163.05     14.07 o 
   8   0  13      156.21      148.93      9.00 o 
  -6   1  13      121.82      119.42      7.10 o 
  -5   1  13      175.07      162.80      7.58 o 
  -4   1  13      182.59      179.06      8.49 o 
  -3   1  13        4.58        3.13      2.03 o 
  -2   1  13      926.67      890.48     36.85 o 
  -1   1  13     4118.53     4090.59     56.54 o 
   0   1  13     3051.87     3078.49     43.14 o 
   1   1  13     1716.36     1761.05     25.77 o 
   2   1  13      239.09      226.80      5.71 o 
   3   1  13       30.55       25.02      1.95 o 
   4   1  13      360.82      333.12      9.79 o 
   5   1  13      196.69      185.40     12.73 o 
   6   1  13       77.46       71.28      5.37 o 
   7   1  13      412.67      399.46     13.08 o 
   8   1  13      159.94      140.28      8.65 o 
  -6   2  13        6.83        2.68      4.47 o 
  -5   2  13       73.08       65.66      7.59 o 
  -4   2  13      678.14      715.27     16.89 o 
  -3   2  13      219.36      214.66      7.58 o 
  -2   2  13        0.81        1.31      1.36 o 
  -1   2  13      421.73      421.93      8.42 o 
   0   2  13     1686.29     1787.03     26.38 o 
   1   2  13      830.40      825.21     13.55 o 
   2   2  13       94.74      116.95      3.68 o 
   3   2  13     1546.46     1591.62     30.47 o 
   4   2  13     1036.33     1034.31     21.79 o 
   5   2  13        0.82       -1.28      2.14 o 
   6   2  13       36.79       39.14      4.42 o 
   7   2  13      251.32      249.92     10.42 o 
   8   2  13        6.89       14.71      4.57 o 
  -6   3  13       13.28       14.74      5.81 o 
  -5   3  13      104.13      103.18      9.38 o 
  -4   3  13       30.04       29.03      5.81 o 
  -3   3  13        3.58        6.03      2.68 o 
  -2   3  13        3.93        8.58      3.07 o 
  -1   3  13      242.35      261.34      7.88 o 
   0   3  13      481.56      475.98      9.19 o 
   1   3  13        0.97        1.72      1.25 o 
   2   3  13      866.08      862.64     14.19 o 
   3   3  13       78.20       74.75      6.70 o 
   4   3  13      484.41      495.90     12.94 o 
   5   3  13       24.95       27.71      3.79 o 
   6   3  13       69.74       64.32      5.37 o 
   7   3  13       14.48       15.98      4.25 o 
   8   3  13       22.61       28.95      5.37 o 
  -5   4  13       59.65       60.30      8.04 o 
  -4   4  13      209.50      200.55     12.51 o 
  -3   4  13       21.84       27.02      5.36 o 
  -2   4  13      148.50      153.75      6.63 o 
  -1   4  13      235.64      225.61      6.08 o 
   0   4  13     1788.02     1763.24     26.70 o 
   1   4  13       42.33       33.12      2.46 o 
   2   4  13      140.39      148.11      4.64 o 
   3   4  13     1035.10     1037.45     31.49 o 
   4   4  13      634.86      613.25     26.35 o 
   5   4  13       86.36       63.04     11.17 o 
   6   4  13       59.15       64.62      5.66 o 
   7   4  13      311.13      331.10     12.16 o 
   8   4  13       22.53       28.64      5.20 o 
  -4   5  13      209.97      199.21     12.95 o 
  -3   5  13      959.12      910.35     21.15 o 
  -2   5  13      261.30      268.13      9.31 o 
  -1   5  13      864.13      858.02     19.42 o 
   0   5  13      305.50      294.31      7.68 o 
   1   5  13      244.62      246.36      6.38 o 
   2   5  13      269.05      250.88      8.26 o 
   3   5  13      943.29      962.96     20.92 o 
   4   5  13       15.37       19.27      3.11 o 
   5   5  13       29.57       33.69     10.05 o 
   6   5  13      220.47      213.59      9.14 o 
   7   5  13      170.06      182.79     19.65 o 
   8   5  13       61.02       69.53      6.93 o 
  -4   6  13        0.49        4.47      4.91 o 
  -3   6  13        3.45        4.69      3.47 o 
  -2   6  13        5.18        6.99      3.80 o 
  -1   6  13        4.48        3.89      2.67 o 
   0   6  13      196.33      196.27      7.88 o 
   1   6  13      166.96      161.87     12.51 o 
   2   6  13      192.74      196.57      5.86 o 
   3   6  13       18.32       11.75      6.70 o 
   4   6  13        2.38       -0.33      2.68 o 
   5   6  13       44.21       53.61      5.02 o 
   6   6  13       97.25       89.47      6.42 o 
   7   6  13        6.62        7.37      3.79 o 
   8   6  13        6.47        6.46      6.48 o 
  -3   7  13       56.34       63.36      6.15 o 
  -2   7  13       12.66       19.21      4.69 o 
  -1   7  13       15.27       16.35      3.79 o 
   0   7  13       96.71      114.35      6.63 o 
   1   7  13       23.92       24.00      6.03 o 
   2   7  13        4.34        3.27      3.35 o 
   3   7  13      217.65      207.25     13.40 o 
   4   7  13      203.83      218.78      8.69 o 
   5   7  13       45.14       42.17      9.83 o 
   6   7  13       71.18       68.65      8.26 o 
   7   7  13        0.76       -1.18      3.43 o 
  -2   8  13       16.92       23.66      4.57 o 
  -1   8  13       91.01       97.87      6.95 o 
   0   8  13       97.51      102.06     15.63 o 
   1   8  13      322.49      343.18     11.63 o 
   2   8  13      288.74      326.82     11.45 o 
   3   8  13      127.79      130.42     11.17 o 
   4   8  13      109.22      115.24     11.17 o 
   5   8  13      544.90      551.42     16.20 o 
   6   8  13       95.95      100.49      7.18 o 
   7   8  13       33.92       25.10      5.20 o 
   0   9  13       39.83       50.81      5.79 o 
   1   9  13        1.26        4.55      3.43 o 
   2   9  13       16.56       27.60      4.71 o 
   3   9  13       42.32       48.69      8.93 o 
   4   9  13      122.83      103.18     11.61 o 
   5   9  13      157.11      170.17     13.85 o 
   6   9  13       64.33       54.04     10.27 o 
   2  10  13        8.89       20.67      8.04 o 
   3  10  13      116.95      117.92     12.95 o 
  -4  -9  14      412.77      429.23     19.65 o 
  -3  -9  14      469.89      464.07     20.55 o 
  -2  -9  14      305.95      299.70     15.63 o 
  -1  -9  14      123.60      134.00     11.17 o 
   0  -9  14       66.01       73.70      9.38 o 
   1  -9  14       52.20       69.23      9.38 o 
  -5  -8  14      126.06      142.33      8.51 o 
  -4  -8  14      395.32      412.63     22.78 o 
  -3  -8  14      411.98      415.67     13.10 o 
  -2  -8  14      334.38      343.03     16.53 o 
  -1  -8  14      487.53      498.02     20.55 o 
   0  -8  14      193.60      206.80     12.95 o 
   1  -8  14       10.87       14.74      6.25 o 
   2  -8  14       90.03       88.70      6.61 o 
   3  -8  14      284.84      277.79     11.21 o 
  -6  -7  14       48.22       46.91      6.03 o 
  -5  -7  14       41.42       47.59      7.15 o 
  -4  -7  14        0.82        1.79      3.16 o 
  -3  -7  14        4.36        7.15      3.16 o 
  -2  -7  14       41.39       38.65      4.42 o 
  -1  -7  14       13.29       24.79      4.02 o 
   0  -7  14      203.60      227.79     12.51 o 
   1  -7  14       71.45       75.21      5.34 o 
   2  -7  14       18.86       21.42      8.04 o 
   3  -7  14      123.67      127.65      7.58 o 
   4  -7  14      157.83      139.56      8.19 o 
  -6  -6  14       16.61       16.56      4.42 o 
  -5  -6  14      115.88      129.77     12.73 o 
  -4  -6  14      133.24      143.08     10.94 o 
  -3  -6  14        3.73        3.23      2.67 o 
  -2  -6  14        6.91        6.23      2.67 o 
  -1  -6  14      326.90      341.48     10.42 o 
   0  -6  14        0.94       -2.84      2.90 o 
   1  -6  14      133.88      114.22      5.34 o 
   2  -6  14       57.73       46.46      5.58 o 
   3  -6  14        0.47        2.38      3.30 o 
   4  -6  14       44.10       50.18      6.25 o 
   5  -6  14       51.96       34.84      8.04 o 
  -6  -5  14       63.39       61.90      5.79 o 
  -5  -5  14      144.19      163.51      8.19 o 
  -4  -5  14      357.17      353.92     11.50 o 
  -3  -5  14      571.98      517.05     23.67 o 
  -2  -5  14      881.89      867.70     19.26 o 
  -1  -5  14      154.25      144.23      6.32 o 
   0  -5  14      446.18      444.48     20.55 o 
   1  -5  14      961.16      969.24     18.63 o 
   2  -5  14      295.14      304.10      9.47 o 
   3  -5  14      550.76      571.07     14.52 o 
   4  -5  14      742.49      752.20     18.11 o 
   5  -5  14      110.33      141.14     11.61 o 
  -7  -4  14      286.04      307.95     16.75 o 
  -6  -4  14      399.55      398.38     13.04 o 
  -5  -4  14      395.13      375.60     11.95 o 
  -4  -4  14       87.62       89.28      5.66 o 
  -3  -4  14      495.53      472.52     12.76 o 
  -2  -4  14      366.56      344.51     20.77 o 
  -1  -4  14      819.88      727.60     16.24 o 
   0  -4  14      367.64      349.60      9.63 o 
   1  -4  14      329.22      305.47     11.36 o 
   2  -4  14      974.62      964.86     16.41 o 
   3  -4  14      885.79      886.65     15.55 o 
   4  -4  14      440.87      417.87      9.61 o 
   5  -4  14      184.92      181.79     12.06 o 
   6  -4  14       85.33       89.78      9.83 o 
  -7  -3  14        4.64        1.48      3.62 o 
  -6  -3  14       51.69       48.16      5.20 o 
  -5  -3  14      132.07      125.85      7.59 o 
  -4  -3  14      133.28      110.57      6.15 o 
  -3  -3  14       80.56       76.23      5.05 o 
  -2  -3  14       12.90        9.60      2.53 o 
  -1  -3  14        3.17        2.46      2.01 o 
   0  -3  14      157.27      165.08      6.80 o 
   1  -3  14        1.11        5.71      1.55 o 
   2  -3  14      948.85      969.53     16.06 o 
   3  -3  14       97.38      103.05      4.37 o 
   4  -3  14        3.83        0.45      2.53 o 
   5  -3  14      323.71      324.15     10.72 o 
   6  -3  14      253.96      251.46     15.19 o 
   7  -3  14        1.39        0.89      5.81 o 
  -7  -2  14        1.19        4.91      3.54 o 
  -6  -2  14      192.88      186.31      8.46 o 
  -5  -2  14       99.96      105.44      6.92 o 
  -4  -2  14      111.92      119.67      6.29 o 
  -3  -2  14       57.40       56.41      7.37 o 
  -2  -2  14      348.41      298.81      9.00 o 
  -1  -2  14        9.13       20.58      4.47 o 
   0  -2  14      448.21      453.17      8.38 o 
   1  -2  14      729.80      678.68     11.63 o 
   2  -2  14     1059.30     1103.77     17.59 o 
   3  -2  14      641.55      679.17     12.05 o 
   4  -2  14      188.24      166.10      6.78 o 
   5  -2  14        5.40       12.23      6.48 o 
   6  -2  14      261.25      270.98     10.72 o 
   7  -2  14      157.65      154.81      8.51 o 
  -7  -1  14      284.01      301.99     15.41 o 
  -6  -1  14      166.26      158.95      8.05 o 
  -5  -1  14      153.95      155.04     11.39 o 
  -4  -1  14       79.58       80.87      7.37 o 
  -3  -1  14       26.90       28.34      3.30 o 
  -2  -1  14        2.96        4.12      2.03 o 
  -1  -1  14       44.10       33.78      5.58 o 
   0  -1  14      740.35      747.73     12.40 o 
   1  -1  14     2246.71     2210.12     31.86 o 
   2  -1  14     1089.87     1002.20     58.87 o 
   3  -1  14      379.87      350.38      7.29 o 
   4  -1  14       92.42      100.10      5.68 o 
   5  -1  14      545.43      522.11     13.89 o 
   6  -1  14      367.65      358.16     33.05 o 
   7  -1  14      126.67      122.55      7.58 o 
  -6   0  14       51.85       52.24      5.20 o 
  -5   0  14      118.03      116.35      6.63 o 
  -4   0  14     1023.13      992.47     21.62 o 
  -3   0  14       22.75       24.70      3.16 o 
  -2   0  14      120.48      132.68      5.68 o 
  -1   0  14      766.34      748.91     16.10 o 
   0   0  14      678.95      677.09     11.55 o 
   1   0  14      167.45      178.36      6.28 o 
   2   0  14      531.95      487.22      9.00 o 
   3   0  14       56.19       85.81      3.41 o 
   4   0  14      148.02      161.88      6.78 o 
   5   0  14       57.44       55.12      6.92 o 
   6   0  14        3.89        0.42      2.67 o 
   7   0  14        0.95       -1.72      3.35 o 
   8   0  14       75.53       80.06      7.06 o 
  -6   1  14        0.02        2.68      3.16 o 
  -5   1  14       45.26       40.16      4.57 o 
  -4   1  14      106.91       92.76     10.94 o 
  -3   1  14       34.03       31.17      3.47 o 
  -2   1  14      128.35      131.77      5.68 o 
  -1   1  14       38.02       46.12      2.55 o 
   0   1  14      333.75      372.22      7.54 o 
   1   1  14      189.22      192.48      4.96 o 
   2   1  14        6.64        8.86      2.19 o 
   3   1  14      392.58      418.27      8.08 o 
   4   1  14       47.14       56.20      4.25 o 
   5   1  14      123.57      120.19      6.32 o 
   6   1  14       22.89       24.84      4.11 o 
   7   1  14      203.79      194.31      9.14 o 
   8   1  14        0.05        1.34      3.79 o 
  -6   2  14        3.94        5.81      4.91 o 
  -5   2  14        1.58       -1.79      4.02 o 
  -4   2  14      138.68      138.44      6.78 o 
  -3   2  14      611.77      577.60     17.42 o 
  -2   2  14       76.59       91.88      4.71 o 
  -1   2  14     1173.90     1177.59     18.65 o 
   0   2  14      431.08      435.35     16.28 o 
   1   2  14      184.48      177.36      4.75 o 
   2   2  14      492.02      453.21      8.60 o 
   3   2  14      769.31      855.28     18.47 o 
   4   2  14       49.91       55.35      4.25 o 
   5   2  14       73.22       74.14      5.20 o 
   6   2  14      230.62      245.09     10.50 o 
   7   2  14      146.75      172.22     12.73 o 
   8   2  14       37.76       41.16      5.84 o 
  -5   3  14       67.34       72.80      8.49 o 
  -4   3  14      211.24      192.06     12.06 o 
  -3   3  14      412.83      431.86     18.31 o 
  -2   3  14     1172.19     1199.95     19.60 o 
  -1   3  14     1808.42     1757.15     34.00 o 
   0   3  14     1996.67     2004.49     29.73 o 
   1   3  14      373.12      385.67      7.99 o 
   2   3  14     2368.26     2288.65     33.20 o 
   3   3  14     2880.94     2849.12     53.60 o 
   4   3  14     1576.98     1509.38     30.13 o 
   5   3  14       11.34       13.93      3.16 o 
   6   3  14      246.90      251.34      9.63 o 
   7   3  14      360.76      364.22     16.75 o 
   8   3  14       63.68       70.85      8.49 o 
  -5   4  14      213.29      234.49     14.29 o 
  -4   4  14      190.15      184.47     12.06 o 
  -3   4  14      119.78      117.92      8.93 o 
  -2   4  14      375.37      361.22     27.92 o 
  -1   4  14       34.12       30.89      2.63 o 
   0   4  14        3.61        0.60      1.55 o 
   1   4  14      126.38      118.84      4.18 o 
   2   4  14      392.56      400.86     10.26 o 
   3   4  14      644.59      664.18     15.75 o 
   4   4  14       78.32       76.33      5.02 o 
   5   4  14        6.72        9.68      4.02 o 
   6   4  14        4.46        6.08      3.30 o 
   7   4  14       97.34      106.42      7.26 o 
   8   4  14       48.66       51.92      9.60 o 
  -4   5  14       28.20       29.03      6.70 o 
  -3   5  14        7.84        5.20      3.80 o 
  -2   5  14        8.91       10.42      3.80 o 
  -1   5  14      105.36      104.78      6.00 o 
   0   5  14        7.99        3.66      2.35 o 
   1   5  14        1.05        2.96      1.67 o 
   2   5  14       31.74       33.95      5.79 o 
   3   5  14       41.70       41.03      7.37 o 
   4   5  14       32.22       26.35      3.54 o 
   5   5  14       32.27       20.76      7.15 o 
   6   5  14       15.20       16.36      3.79 o 
   7   5  14       30.45       37.61      5.34 o 
   8   5  14        2.79        7.88      4.39 o 
  -4   6  14      151.12      138.91     12.06 o 
  -3   6  14      118.38      121.45      7.26 o 
  -2   6  14      227.88      235.01      9.47 o 
  -1   6  14      547.66      565.05     15.16 o 
   0   6  14      206.12      222.64     12.06 o 
   1   6  14       65.75       65.99      4.83 o 
   2   6  14      594.90      603.01     13.99 o 
   3   6  14      651.80      673.24     16.60 o 
   4   6  14       98.47      105.52      6.22 o 
   5   6  14       19.49       24.22      4.07 o 
   6   6  14       73.06       79.09      6.42 o 
   7   6  14        2.01        1.60      3.75 o 
  -3   7  14      100.60      103.01      7.42 o 
  -2   7  14      491.47      509.90     15.15 o 
  -1   7  14      389.35      381.04     12.47 o 
   0   7  14       99.55      110.06      7.37 o 
   1   7  14      264.86      279.82     24.12 o 
   2   7  14      542.25      531.80     15.41 o 
   3   7  14      222.47      226.45     14.29 o 
   4   7  14      476.67      478.48     16.08 o 
   5   7  14      493.48      489.75     14.88 o 
   6   7  14      246.71      234.48     10.29 o 
   7   7  14       57.71       60.59      6.70 o 
  -2   8  14       37.42       38.86      5.68 o 
  -1   8  14       11.52        7.82      3.79 o 
   0   8  14        8.82        6.31      3.62 o 
   1   8  14       65.52       65.01      5.79 o 
   2   8  14        0.57        3.37      3.11 o 
   3   8  14       35.46       41.54      8.04 o 
   4   8  14       70.79       64.32      9.38 o 
   5   8  14       77.76       91.94      6.86 o 
   6   8  14       61.35       55.87     16.08 o 
   0   9  14        1.33        1.42      3.62 o 
   1   9  14      132.42      128.18      8.05 o 
   2   9  14      185.29      162.13      8.78 o 
   3   9  14        0.15       -4.91      4.91 o 
   4   9  14        0.36       -1.79      4.91 o 
   5   9  14        0.64        3.13      5.81 o 
  -3  -9  15      182.80      190.27     13.85 o 
  -2  -9  15       71.33       78.61      9.38 o 
  -1  -9  15       69.78       63.87      8.93 o 
   0  -9  15        9.27       16.53      6.25 o 
  -4  -8  15       14.24       24.84      4.57 o 
  -3  -8  15       84.01       72.13      6.00 o 
  -2  -8  15        0.52        3.57      4.91 o 
  -1  -8  15       11.41       20.10      6.25 o 
   0  -8  15       88.21       72.36      8.49 o 
   1  -8  15        2.42       -1.79      4.91 o 
   2  -8  15        1.01        2.23      5.36 o 
  -5  -7  15      151.07      139.42      8.37 o 
  -4  -7  15      433.41      450.69     14.05 o 
  -3  -7  15      292.41      286.75     10.58 o 
  -2  -7  15       99.67      126.91      6.95 o 
  -1  -7  15      713.66      739.57     28.36 o 
   0  -7  15      390.94      395.73     17.42 o 
   1  -7  15       88.85       92.46      8.93 o 
   2  -7  15      332.22      352.62     11.67 o 
   3  -7  15      407.00      391.91     12.79 o 
   4  -7  15       52.59       60.75      8.93 o 
  -6  -6  15      217.11      249.06     10.72 o 
  -5  -6  15      106.62      124.22      7.56 o 
  -4  -6  15      272.52      263.86     11.61 o 
  -3  -6  15       10.83        7.27      6.92 o 
  -2  -6  15       13.81        9.17      2.99 o 
  -1  -6  15       81.78       63.53      5.36 o 
   0  -6  15      456.16      457.50     12.63 o 
   1  -6  15        7.70        7.65      5.14 o 
   2  -6  15      304.86      297.22      9.94 o 
   3  -6  15      758.76      777.31     18.79 o 
   4  -6  15      346.88      351.56     15.86 o 
  -6  -5  15       48.40       53.55     10.05 o 
  -5  -5  15       31.56       31.59      4.71 o 
  -4  -5  15       29.64       23.37      4.11 o 
  -3  -5  15      102.30       88.69      6.48 o 
  -2  -5  15      113.39      104.96      5.98 o 
  -1  -5  15      332.91      340.12     10.26 o 
   0  -5  15      173.38      178.41      7.10 o 
   1  -5  15      132.45      138.22      5.07 o 
   2  -5  15      248.28      244.72      6.96 o 
   3  -5  15      176.59      184.92      7.58 o 
   4  -5  15       15.68       25.25      4.47 o 
   5  -5  15       74.20       78.16      9.38 o 
  -6  -4  15        6.60        3.79      3.30 o 
  -5  -4  15      115.51      125.36      7.18 o 
  -4  -4  15      177.38      179.16      8.01 o 
  -3  -4  15        0.58       -2.49      2.14 o 
  -2  -4  15      114.57      116.30      5.84 o 
  -1  -4  15      842.25      801.75     18.98 o 
   0  -4  15      300.42      316.39      9.31 o 
   1  -4  15       82.95       92.66      3.93 o 
   2  -4  15      115.31      119.93      4.64 o 
   3  -4  15      200.20      204.96      6.26 o 
   4  -4  15        3.61        3.22      5.14 o 
   5  -4  15      237.87      230.92     13.85 o 
   6  -4  15      180.46      173.75     12.95 o 
  -6  -3  15      374.58      365.91     22.11 o 
  -5  -3  15      530.77      498.57     14.31 o 
  -4  -3  15      576.69      567.98     15.12 o 
  -3  -3  15        3.60        4.24      2.53 o 
  -2  -3  15      287.39      284.42     12.28 o 
  -1  -3  15      743.54      720.48     16.24 o 
   0  -3  15     1677.84     1678.92     31.40 o 
   1  -3  15     1660.39     1654.01     25.00 o 
   2  -3  15     1229.23     1263.13     20.19 o 
   3  -3  15      146.06      142.29      4.97 o 
   4  -3  15      153.97      146.20      7.15 o 
   5  -3  15       11.97       18.59      3.86 o 
   6  -3  15        6.03       10.72      6.25 o 
  -6  -2  15      194.44      195.79     12.73 o 
  -5  -2  15      489.73      483.54     22.33 o 
  -4  -2  15       34.46       41.41      4.69 o 
  -3  -2  15        4.66        3.36      3.13 o 
  -2  -2  15       74.70       59.09      4.25 o 
  -1  -2  15      678.24      646.40     17.64 o 
   0  -2  15      731.35      713.44     17.42 o 
   1  -2  15     1580.84     1560.76     23.52 o 
   2  -2  15      972.85     1010.91     16.47 o 
   3  -2  15     1146.09     1127.60     18.26 o 
   4  -2  15      309.04      320.04     14.74 o 
   5  -2  15      193.62      194.78     19.88 o 
   6  -2  15       92.01       98.28      6.70 o 
   7  -2  15      243.38      249.34     10.37 o 
  -6  -1  15        0.06       -1.79      2.84 o 
  -5  -1  15       68.52       70.55      5.68 o 
  -4  -1  15       17.79       25.47      3.79 o 
  -3  -1  15        7.25       12.75      2.99 o 
  -2  -1  15       38.78       37.89      4.69 o 
  -1  -1  15        9.79       14.21      2.53 o 
   0  -1  15       91.09      110.34      5.37 o 
   1  -1  15       94.20       89.47      4.03 o 
   2  -1  15       25.19       12.88      2.96 o 
   3  -1  15      227.53      218.43      5.71 o 
   4  -1  15      207.21      210.37      7.90 o 
   5  -1  15       17.15       18.42      3.47 o 
   6  -1  15       19.66       19.43      4.11 o 
   7  -1  15      136.49      125.86     11.39 o 
  -6   0  15       44.27       43.20      5.05 o 
  -5   0  15       48.34       54.89      5.20 o 
  -4   0  15      374.33      408.49     12.13 o 
  -3   0  15      327.19      308.94      9.63 o 
  -2   0  15      418.72      386.14     10.58 o 
  -1   0  15      819.85      882.54     18.46 o 
   0   0  15      600.27      636.59     11.12 o 
   1   0  15       74.13       73.14      3.13 o 
   2   0  15      130.65      136.96      4.28 o 
   3   0  15        3.76        4.29      2.04 o 
   4   0  15       71.92       85.24      5.20 o 
   5   0  15       56.20       47.29     10.27 o 
   6   0  15        4.69        1.51      3.30 o 
   7   0  15       18.71       19.78      4.39 o 
  -6   1  15       98.61       90.09      6.63 o 
  -5   1  15      278.06      279.66     10.26 o 
  -4   1  15     1914.80     1900.64     36.79 o 
  -3   1  15      670.74      598.48     14.68 o 
  -2   1  15      411.89      426.25     11.21 o 
  -1   1  15     1699.61     1755.11     32.51 o 
   0   1  15     3162.43     3180.57     44.85 o 
   1   1  15      163.77      166.42      4.63 o 
   2   1  15       20.77       17.23      1.84 o 
   3   1  15     1063.48     1030.95     21.48 o 
   4   1  15      258.35      227.41     10.27 o 
   5   1  15      119.36      114.52      6.32 o 
   6   1  15      116.32      105.73      8.49 o 
   7   1  15      203.34      240.65     13.85 o 
   8   1  15       70.72       80.69      7.24 o 
  -6   2  15        8.80        7.15      4.91 o 
  -5   2  15      437.81      422.98     18.76 o 
  -4   2  15     1310.27     1307.95     41.32 o 
  -3   2  15      678.24      674.62     16.26 o 
  -2   2  15       39.00       41.32      6.03 o 
  -1   2  15      892.63      873.40     14.77 o 
   0   2  15     1004.26     1027.35     16.76 o 
   1   2  15      216.25      197.04      5.23 o 
   2   2  15        7.83        5.40      1.50 o 
   3   2  15     1999.55     1999.74     53.15 o 
   4   2  15     1177.38     1092.76     23.37 o 
   5   2  15        8.56       10.07      4.24 o 
   6   2  15      290.41      269.19     10.11 o 
   7   2  15      443.18      433.03     14.05 o 
   8   2  15       39.96       36.47      5.81 o 
  -5   3  15        1.87        5.36      4.91 o 
  -4   3  15       10.91        0.89      4.47 o 
  -3   3  15      162.56      182.48      7.56 o 
  -2   3  15      143.31      140.67      6.15 o 
  -1   3  15        0.02        0.00      1.55 o 
   0   3  15       30.59       30.39      3.68 o 
   1   3  15      173.43      175.33      5.12 o 
   2   3  15      206.23      196.99      5.52 o 
   3   3  15       57.78       60.45      4.57 o 
   4   3  15        0.57       -0.98      2.35 o 
   5   3  15        3.39        2.15      2.67 o 
   6   3  15       90.22       85.31      6.32 o 
   7   3  15      154.67      143.86      8.19 o 
   8   3  15        0.10       -4.64      3.57 o 
  -5   4  15      168.28      162.58     12.51 o 
  -4   4  15      807.53      812.01     29.03 o 
  -3   4  15        5.93        9.83      4.47 o 
  -2   4  15        1.21       -2.50      3.13 o 
  -1   4  15      230.42      219.93     10.04 o 
   0   4  15      940.89      922.78     15.88 o 
   1   4  15      192.15      200.62      7.17 o 
   2   4  15       26.63       22.46      2.35 o 
   3   4  15      109.42      101.22      5.66 o 
   4   4  15      126.48      122.88      6.29 o 
   5   4  15       71.65       75.96     10.72 o 
   6   4  15       30.92       27.92      4.42 o 
   7   4  15       42.03       43.07      6.03 o 
   8   4  15       10.06       12.37      4.25 o 
  -4   5  15      461.25      465.41     20.99 o 
  -3   5  15      499.49      502.48     20.99 o 
  -2   5  15      198.54      198.09      8.19 o 
  -1   5  15      540.03      556.09     14.53 o 
   0   5  15      259.08      235.60      8.37 o 
   1   5  15       59.97       57.25      3.49 o 
   2   5  15      115.21      122.74      9.38 o 
   3   5  15      210.73      194.71     18.09 o 
   4   5  15        6.70        0.24      2.35 o 
   5   5  15      160.35      164.82      7.88 o 
   6   5  15      413.00      402.70     13.22 o 
   7   5  15      342.95      289.42     11.63 o 
   8   5  15      153.18      126.29      8.65 o 
  -3   6  15       40.28       37.97      7.59 o 
  -2   6  15      240.38      219.28     15.41 o 
  -1   6  15       14.96       19.86      3.79 o 
   0   6  15        3.05        4.23      2.67 o 
   1   6  15       19.86       12.26      3.11 o 
   2   6  15        1.35        1.61      1.94 o 
   3   6  15      103.75      104.03      6.29 o 
   4   6  15       52.86       61.06      5.26 o 
   5   6  15      138.54      135.37      7.56 o 
   6   6  15      309.34      274.53     11.00 o 
   7   6  15       77.79       78.21      6.86 o 
  -2   7  15      152.21      152.42      8.05 o 
  -1   7  15        7.59       16.74      3.94 o 
   0   7  15       62.46       49.27     10.94 o 
   1   7  15      134.19      129.04      7.06 o 
   2   7  15       68.84       64.39      8.71 o 
   3   7  15       14.14       12.06      5.81 o 
   4   7  15        1.07        5.77      3.43 o 
   5   7  15        6.84        2.88      3.43 o 
   6   7  15        5.40        5.14      3.79 o 
   7   7  15        6.45        2.68      4.47 o 
  -1   8  15        0.76        1.47      5.36 o 
   0   8  15        1.48        1.34      3.43 o 
   1   8  15      237.75      235.23      9.73 o 
   2   8  15       20.36       26.29      4.51 o 
   3   8  15        5.12        6.25      5.36 o 
   4   8  15       72.36       92.46     10.72 o 
   5   8  15      334.36      315.12     11.80 o 
   6   8  15      132.86      127.88      8.26 o 
   1   9  15       35.55       31.79      5.20 o 
   2   9  15       17.89       34.39      8.04 o 
   3   9  15       83.76       88.44     10.72 o 
   4   9  15      112.76      124.62     12.51 o 
   5   9  15      105.24       96.92     12.06 o 
  -2  -9  16       15.20       12.06      6.25 o 
  -1  -9  16       35.45       46.45      8.49 o 
   0  -9  16        9.13        4.02      5.81 o 
  -4  -8  16      149.14      169.62     16.30 o 
  -3  -8  16        7.79       18.94      4.25 o 
  -2  -8  16       22.60       18.31      6.25 o 
  -1  -8  16      158.15      168.83     11.61 o 
   0  -8  16      306.11      289.88     15.19 o 
   1  -8  16      359.75      360.45     17.87 o 
   2  -8  16      164.62      146.06     11.61 o 
  -5  -7  16       88.50       84.51     10.05 o 
  -4  -7  16      125.48      127.49     12.51 o 
  -3  -7  16       84.25      105.19     17.20 o 
  -2  -7  16       73.69       63.69      5.52 o 
  -1  -7  16       12.00       20.97      3.94 o 
   0  -7  16      386.16      388.59     16.97 o 
   1  -7  16       77.47       63.87      7.59 o 
   2  -7  16       58.88       54.94      7.59 o 
   3  -7  16       77.43       75.22      6.15 o 
  -5  -6  16       39.92       46.46      5.58 o 
  -4  -6  16       53.15       68.08      6.00 o 
  -3  -6  16        1.10       -0.15      2.79 o 
  -2  -6  16       28.08       19.88      3.62 o 
  -1  -6  16       63.49       55.55      4.89 o 
   0  -6  16        5.17        6.30      2.79 o 
   1  -6  16      136.56      144.42      6.78 o 
   2  -6  16       36.29       33.82      4.42 o 
   3  -6  16       40.72       41.66      5.02 o 
   4  -6  16       16.97       16.53      6.25 o 
  -6  -5  16       81.81       93.04      9.83 o 
  -5  -5  16      135.55      142.40      7.88 o 
  -4  -5  16      255.98      272.78     15.86 o 
  -3  -5  16       37.28       28.31      5.36 o 
  -2  -5  16      257.52      262.41      9.46 o 
  -1  -5  16      148.97      149.54      9.16 o 
   0  -5  16       99.70       95.73      5.52 o 
   1  -5  16     1025.50     1039.17     22.10 o 
   2  -5  16      393.17      391.55      9.11 o 
   3  -5  16      133.62      139.41     12.73 o 
   4  -5  16      220.22      236.28     13.40 o 
   5  -5  16      277.49      272.90     16.08 o 
  -6  -4  16      239.00      249.64     10.94 o 
  -5  -4  16      482.04      468.05     14.12 o 
  -4  -4  16      271.99      262.43      9.91 o 
  -3  -4  16      256.12      247.22     10.50 o 
  -2  -4  16      357.79      349.73     12.28 o 
  -1  -4  16     1105.95     1046.34     23.23 o 
   0  -4  16     1397.11     1406.60     27.77 o 
   1  -4  16     1680.42     1646.43     31.40 o 
   2  -4  16      888.23      885.33     15.55 o 
   3  -4  16      271.75      280.79      7.47 o 
   4  -4  16      149.97      160.72      7.56 o 
   5  -4  16       18.34       20.55      6.70 o 
   6  -4  16        1.29       15.19      6.25 o 
  -6  -3  16      115.50      110.71      7.38 o 
  -5  -3  16       72.14       76.04      5.98 o 
  -4  -3  16        5.82        9.83      3.16 o 
  -3  -3  16      191.69      169.38      7.42 o 
  -2  -3  16     1559.16     1435.04     28.55 o 
  -1  -3  16      417.11      382.37     10.72 o 
   0  -3  16       68.71       71.54      4.57 o 
   1  -3  16      127.20      111.08      6.18 o 
   2  -3  16      265.59      267.38     10.91 o 
   3  -3  16      279.52      286.82      7.18 o 
   4  -3  16       77.85       84.87      5.37 o 
   5  -3  16        0.80        4.42      3.11 o 
   6  -3  16       57.41       62.53      8.93 o 
  -6  -2  16        9.83       15.58      4.25 o 
  -5  -2  16        8.25        6.03      3.16 o 
  -4  -2  16       13.40       18.91      3.62 o 
  -3  -2  16      438.62      437.15     12.31 o 
  -2  -2  16       13.62       11.36      2.79 o 
  -1  -2  16        6.95        7.68      2.35 o 
   0  -2  16        0.35        1.48      2.03 o 
   1  -2  16       59.85       60.44      3.07 o 
   2  -2  16       87.59       79.38      3.69 o 
   3  -2  16        0.13        0.58      1.77 o 
   4  -2  16        5.89       10.95      2.99 o 
   5  -2  16      112.89      117.51      6.63 o 
   6  -2  16       98.59       92.83     18.98 o 
   7  -2  16        0.63        3.29      6.03 o 
  -6  -1  16       61.14       67.87      5.84 o 
  -5  -1  16       40.25       38.17      4.57 o 
  -4  -1  16      175.77      161.86      7.56 o 
  -3  -1  16      365.88      348.98     10.72 o 
  -2  -1  16      918.50      854.79     18.77 o 
  -1  -1  16      384.75      365.32     10.09 o 
   0  -1  16       37.86       33.46      3.30 o 
   1  -1  16      920.64      898.34     14.91 o 
   2  -1  16      185.27      188.51      6.61 o 
   3  -1  16      977.71      984.05     16.86 o 
   4  -1  16      779.61      780.31     18.00 o 
   5  -1  16      245.56      260.83      9.47 o 
   6  -1  16      406.42      410.42     14.29 o 
   7  -1  16      213.85      200.91      9.63 o 
  -6   0  16       70.39       60.77      6.48 o 
  -5   0  16       35.82       29.64      9.83 o 
  -4   0  16      451.24      465.67     13.40 o 
  -3   0  16     1179.19     1131.78     23.68 o 
  -2   0  16      527.50      503.07     12.79 o 
  -1   0  16     1824.73     1889.74     34.87 o 
   0   0  16     4587.63     4533.91     62.73 o 
   1   0  16      118.23      122.52      5.23 o 
   2   0  16      344.13      339.71      8.06 o 
   3   0  16      831.12      809.62     24.57 o 
   4   0  16      219.28      211.45      7.90 o 
   5   0  16       19.05       14.73      4.02 o 
   6   0  16      246.76      250.29      9.94 o 
   7   0  16       76.51       85.54      6.78 o 
  -6   1  16       10.36        5.81      4.91 o 
  -5   1  16       28.63       32.89      6.92 o 
  -4   1  16      130.67      118.23     13.85 o 
  -3   1  16      383.40      384.28     11.21 o 
  -2   1  16       44.72       43.20      3.79 o 
  -1   1  16      319.91      321.77      9.31 o 
   0   1  16      330.61      373.19      7.87 o 
   1   1  16       44.23       49.67      3.39 o 
   2   1  16       68.54       76.11      5.85 o 
   3   1  16      159.73      158.03      9.60 o 
   4   1  16        1.72        1.12      2.53 o 
   5   1  16        6.48        7.59      2.84 o 
   6   1  16       97.20       96.31     10.50 o 
   7   1  16      236.40      224.96      9.94 o 
   8   1  16       69.81       69.09      6.93 o 
  -5   2  16       40.67       41.54      7.15 o 
  -4   2  16      164.96      161.78     16.30 o 
  -3   2  16      899.45      911.84     20.37 o 
  -2   2  16       37.48       47.05      3.94 o 
  -1   2  16      237.84      230.47      7.58 o 
   0   2  16      316.34      309.05      7.12 o 
   1   2  16      279.58      284.63      7.76 o 
   2   2  16      592.54      582.51     10.86 o 
   3   2  16      889.36      894.09     25.01 o 
   4   2  16      131.98      111.37      6.15 o 
   5   2  16        0.32        0.45      3.13 o 
   6   2  16       18.94       21.78      4.11 o 
   7   2  16        7.82       13.40      4.42 o 
   8   2  16       20.09       15.63      5.05 o 
  -5   3  16       77.84       69.23      8.49 o 
  -4   3  16      392.78      405.56     18.31 o 
  -3   3  16       64.14       66.93      6.48 o 
  -2   3  16      108.70      113.60      5.84 o 
  -1   3  16     1255.41     1202.36     19.60 o 
   0   3  16     1074.77     1107.55     21.86 o 
   1   3  16        4.73        3.42      1.50 o 
   2   3  16      681.28      660.83     17.00 o 
   3   3  16     2093.79     2113.74     39.94 o 
   4   3  16     1162.77     1116.35     23.98 o 
   5   3  16      372.39      354.88     11.36 o 
   6   3  16      613.92      615.26     16.88 o 
   7   3  16      198.18      165.85      8.83 o 
   8   3  16      124.84      129.56      8.68 o 
  -4   4  16      120.10      117.92     10.72 o 
  -3   4  16       28.94       39.31      6.70 o 
  -2   4  16      138.43      129.98      9.83 o 
  -1   4  16     1241.13     1207.54     24.46 o 
   0   4  16       35.96       31.56      2.66 o 
   1   4  16        2.17        2.52      1.71 o 
   2   4  16       12.98        9.45      2.08 o 
   3   4  16      263.66      236.70     11.39 o 
   4   4  16       37.16       30.27      3.94 o 
   5   4  16      280.81      289.43     10.37 o 
   6   4  16      255.34      263.84     10.55 o 
   7   4  16      139.36      118.57      7.88 o 
   8   4  16      123.67      110.67      8.05 o 
  -4   5  16       16.50       28.59      7.15 o 
  -3   5  16       15.94       20.10      5.81 o 
  -2   5  16       81.31       79.91      5.68 o 
  -1   5  16        9.71       14.94      3.30 o 
   0   5  16       42.87       43.75      4.24 o 
   1   5  16       24.93       22.62      2.55 o 
   2   5  16      235.88      222.88     11.84 o 
   3   5  16      603.83      609.98     15.57 o 
   4   5  16       27.34       26.48      3.75 o 
   5   5  16        0.91        5.17      3.30 o 
   6   5  16       28.71       17.62      4.25 o 
   7   5  16        7.38       11.84      4.25 o 
  -3   6  16       93.63       92.90      9.83 o 
  -2   6  16       76.12       68.65      6.03 o 
  -1   6  16      168.23      171.01      9.60 o 
   0   6  16       39.99       50.64      6.48 o 
   1   6  16        4.31        1.04      2.35 o 
   2   6  16        1.24        0.23      1.82 o 
   3   6  16        7.56        3.80      4.69 o 
   4   6  16       82.28       86.33      5.90 o 
   5   6  16      105.56       91.26     11.17 o 
   6   6  16        4.05       -0.89      3.47 o 
   7   6  16        3.20       -0.52      4.02 o 
  -2   7  16      362.71      401.30     13.57 o 
  -1   7  16      263.00      278.54     10.74 o 
   0   7  16      106.13       98.12      6.47 o 
   1   7  16      133.40      133.72      7.38 o 
   2   7  16       81.37       93.93     14.52 o 
   3   7  16      127.15      135.34     11.61 o 
   4   7  16      367.28      402.87     13.09 o 
   5   7  16      290.54      307.28     11.57 o 
   6   7  16       27.15       27.58      5.02 o 
   7   7  16       22.67       20.06      4.89 o 
  -1   8  16      189.37      218.10     12.73 o 
   0   8  16       18.42       17.34      4.07 o 
   1   8  16       93.43       86.97     15.63 o 
   2   8  16      398.11      418.07     20.55 o 
   3   8  16      255.91      310.87     17.87 o 
   4   8  16       68.02       88.88     10.72 o 
   5   8  16       10.46        9.38      6.25 o 
   6   8  16       64.12       78.53      6.86 o 
   1   9  16        1.78        3.50      5.81 o 
   2   9  16        1.06        0.89      5.81 o 
   3   9  16        0.00        0.00      5.81 o 
   4   9  16        0.54        0.45      5.81 o 
  -3  -8  17        6.24        2.68      4.02 o 
  -2  -8  17       77.23       71.02      8.93 o 
   0  -8  17       43.92       50.47      8.04 o 
   1  -8  17       12.04       18.76      6.25 o 
   2  -8  17       19.92       21.44      6.70 o 
  -4  -7  17       49.60       53.46      6.92 o 
  -3  -7  17      195.06      208.48      9.46 o 
  -2  -7  17       44.46       39.04      6.25 o 
  -1  -7  17       15.29       14.93      5.36 o 
   0  -7  17       74.17       80.84      8.93 o 
   1  -7  17      144.88      151.86     11.17 o 
   2  -7  17      410.70      406.90     18.31 o 
   3  -7  17      585.55      564.55     15.95 o 
  -5  -6  17      196.72      206.17     14.96 o 
  -4  -6  17      231.15      232.80     10.09 o 
  -3  -6  17       39.44       43.79      6.92 o 
  -2  -6  17        4.14        3.13      2.84 o 
  -1  -6  17       45.40       46.54      4.74 o 
   0  -6  17      869.69      858.48     28.14 o 
   1  -6  17      146.70      168.45      7.73 o 
   2  -6  17      147.17      162.13     10.72 o 
   3  -6  17      632.70      632.77     16.41 o 
   4  -6  17      685.66      707.50     26.80 o 
  -5  -5  17      136.75      129.21      7.82 o 
  -4  -5  17       73.35       80.80      6.32 o 
  -3  -5  17        8.29        9.74      3.30 o 
  -2  -5  17      209.61      196.12     11.39 o 
  -1  -5  17     1007.36      958.79     21.30 o 
   0  -5  17        6.63        7.59      2.84 o 
   1  -5  17        9.80       10.16      2.99 o 
   2  -5  17      103.50      115.77      4.98 o 
   3  -5  17      115.21      119.70      6.32 o 
   4  -5  17      203.53      222.88     13.40 o 
   5  -5  17      302.20      295.68     16.53 o 
  -6  -4  17       15.79       21.80      4.71 o 
  -5  -4  17       42.59       44.31      5.15 o 
  -4  -4  17      101.60       81.11      6.10 o 
  -3  -4  17        1.65        0.00      2.84 o 
  -2  -4  17      703.73      703.40     17.19 o 
  -1  -4  17       72.38       71.92      9.60 o 
   0  -4  17        0.00        1.34      2.53 o 
   1  -4  17       88.17       96.67      9.60 o 
   2  -4  17       85.34       88.10      4.29 o 
   3  -4  17       48.07       54.09      4.62 o 
   4  -4  17        0.22       -1.27      2.89 o 
   5  -4  17       39.72       30.82      7.15 o 
   6  -4  17        4.02        3.13      6.25 o 
  -6  -3  17      203.38      220.84      9.86 o 
  -5  -3  17      184.91      171.20     14.07 o 
  -4  -3  17      430.73      433.58     13.22 o 
  -3  -3  17      117.15      129.53      7.59 o 
  -2  -3  17      119.87       92.68      7.59 o 
  -1  -3  17      585.91      569.42     14.35 o 
   0  -3  17     1016.00      992.68     20.82 o 
   1  -3  17        5.10        4.24      2.21 o 
   2  -3  17       46.44       43.07      2.98 o 
   3  -3  17       28.03       33.13      4.69 o 
   4  -3  17      217.59      228.66      9.83 o 
   5  -3  17      245.65      243.53     12.06 o 
   6  -3  17        0.52       -0.89      4.91 o 
  -6  -2  17        4.23       -1.12      3.16 o 
  -5  -2  17      313.05      293.57     11.61 o 
  -4  -2  17      575.79      546.55     18.98 o 
  -3  -2  17      762.42      736.66     17.68 o 
  -2  -2  17     1577.46     1480.18     29.35 o 
  -1  -2  17      999.39      989.24     21.13 o 
   0  -2  17     1237.14     1249.12     24.93 o 
   1  -2  17     1370.46     1342.43     26.16 o 
   2  -2  17      236.05      215.10      5.96 o 
   3  -2  17      589.64      590.29     11.45 o 
   4  -2  17      558.88      544.87     14.37 o 
   5  -2  17      236.83      247.98      9.63 o 
   6  -2  17      130.47      135.97      8.49 o 
   7  -2  17      238.89      261.86     16.08 o 
  -6  -1  17        4.51        2.80      3.57 o 
  -5  -1  17        0.76        0.26      3.57 o 
  -4  -1  17       29.84       33.93      6.03 o 
  -3  -1  17        1.59        2.55      6.03 o 
  -2  -1  17      428.75      431.30     11.99 o 
  -1  -1  17      415.51      383.42     10.72 o 
   0  -1  17       94.16       81.29      4.74 o 
   1  -1  17       15.86       15.48      2.28 o 
   2  -1  17       26.34       26.09      3.11 o 
   3  -1  17      320.64      314.34      9.63 o 
   4  -1  17      222.58      223.47      8.51 o 
   5  -1  17        1.40       -0.26      2.67 o 
   6  -1  17      219.70      217.08      9.47 o 
   7  -1  17      390.17      380.33     13.40 o 
  -6   0  17       15.46       15.15      5.36 o 
  -5   0  17      200.92      212.93      9.16 o 
  -4   0  17      533.65      531.41     16.53 o 
  -3   0  17      207.98      206.50     13.62 o 
  -2   0  17      394.84      365.18     20.55 o 
  -1   0  17        0.12        5.63      5.36 o 
   0   0  17       88.84      146.74      6.15 o 
   1   0  17       21.45       21.97      2.16 o 
   2   0  17      133.55      132.82      5.09 o 
   3   0  17       16.61       14.16      2.84 o 
   4   0  17      201.27      207.24      8.05 o 
   5   0  17       68.06       44.87      4.57 o 
   6   0  17       24.10       27.68      4.57 o 
   7   0  17       53.13       53.03      5.98 o 
  -5   1  17      251.40      241.21      9.94 o 
  -4   1  17     1387.70     1419.34     29.52 o 
  -3   1  17     1251.58     1251.58     26.05 o 
  -2   1  17      333.30      303.40     12.06 o 
  -1   1  17      608.06      580.43     20.10 o 
   0   1  17      990.79      939.22     19.57 o 
   1   1  17      248.31      230.05      8.94 o 
   2   1  17      209.61      205.12      7.13 o 
   3   1  17      374.33      373.45     10.74 o 
   4   1  17      124.23      138.69      6.63 o 
   5   1  17       58.83       57.17      7.15 o 
   6   1  17       68.68       74.98      9.16 o 
   7   1  17       85.81       96.96      7.24 o 
  -5   2  17      223.71      208.59     13.40 o 
  -4   2  17      502.04      498.15     14.37 o 
  -3   2  17      465.28      453.15     12.95 o 
  -2   2  17      204.28      188.13      7.26 o 
  -1   2  17      562.42      546.60     16.75 o 
   0   2  17     1144.68     1103.04     18.57 o 
   1   2  17       36.56       33.16      3.39 o 
   2   2  17       97.81       99.12      3.93 o 
   3   2  17      191.49      187.98      7.42 o 
   4   2  17        8.68       18.14      5.58 o 
   5   2  17        7.53        7.15      3.16 o 
   6   2  17      236.72      225.49      9.31 o 
   7   2  17      191.13      194.24     12.51 o 
  -5   3  17        2.40        1.79      4.91 o 
  -4   3  17       45.41       38.41      7.15 o 
  -3   3  17       36.66       37.52      6.25 o 
  -2   3  17      100.28      105.23      5.84 o 
  -1   3  17      161.56      158.33     15.63 o 
   0   3  17       32.54       36.70      2.84 o 
   1   3  17       68.05       70.45      3.48 o 
   2   3  17        1.35        1.97      1.96 o 
   3   3  17        2.27        4.69      2.53 o 
   4   3  17       85.73       82.99      5.52 o 
   5   3  17      362.17      341.35     11.36 o 
   6   3  17       33.80       36.47      5.58 o 
   7   3  17       14.33       17.42      4.42 o 
  -4   4  17      292.40      288.09     16.08 o 
  -3   4  17       51.65       64.32      7.59 o 
  -2   4  17        0.43        3.13      4.02 o 
  -1   4  17      156.00      148.63      6.61 o 
   0   4  17        2.67       -0.07      1.71 o 
   1   4  17       77.72       83.67      4.00 o 
   2   4  17        1.55        0.20      1.62 o 
   3   4  17      316.93      286.48      9.60 o 
   4   4  17       26.44       21.47      3.62 o 
   5   4  17      293.76      279.07     10.26 o 
   6   4  17        7.89        9.50      3.94 o 
   7   4  17        0.45        0.73      3.43 o 
  -3   5  17      305.63      345.71     17.42 o 
  -2   5  17      295.87      302.83     15.19 o 
  -1   5  17       60.30       77.49      5.37 o 
   0   5  17        1.74        1.12      4.24 o 
   1   5  17       32.13       42.28      3.24 o 
   2   5  17        6.81        2.00      1.84 o 
   3   5  17        7.44        7.99      2.99 o 
   4   5  17      469.05      449.84     13.85 o 
   5   5  17      413.97      374.58     12.45 o 
   6   5  17       22.38       23.65      8.71 o 
   7   5  17       25.23       24.97      5.02 o 
  -3   6  17       88.88       92.90     10.27 o 
  -2   6  17      418.40      382.33     18.31 o 
  -1   6  17      139.39      145.86      7.58 o 
   0   6  17       71.09       80.82      5.66 o 
   1   6  17       88.31       87.54      7.59 o 
   2   6  17      221.17      213.56     18.30 o 
   3   6  17      402.55      419.75     22.33 o 
   4   6  17      540.33      582.51     16.21 o 
   5   6  17       82.07       76.86      6.29 o 
   6   6  17       13.39        6.75      3.94 o 
   7   6  17       53.99       47.50      9.60 o 
  -2   7  17       57.97       50.47      8.49 o 
  -1   7  17        1.55        7.55      3.62 o 
   0   7  17       11.98       11.61      3.79 o 
   1   7  17       25.47       23.30      8.49 o 
   2   7  17      133.28      121.49     10.72 o 
   3   7  17      240.73      229.13     14.74 o 
   4   7  17       16.17       23.10      8.04 o 
   5   7  17       25.95       31.65      8.04 o 
   6   7  17        9.39        9.20      5.81 o 
   0   8  17       13.46        7.83      3.94 o 
   1   8  17       76.70       97.13      7.18 o 
   2   8  17        0.32       11.61      6.70 o 
   3   8  17        7.28       10.72      6.25 o 
   4   8  17       80.13       79.50     10.72 o 
   5   8  17       62.73       57.62      9.83 o 
   2   9  17       53.09       81.74     10.72 o 
   3   9  17      114.48      121.49     12.51 o 
  -3  -8  18      107.38      126.42      7.90 o 
  -2  -8  18       43.36       40.65      7.59 o 
  -1  -8  18      171.88      171.51     12.51 o 
   0  -8  18       90.97      107.20     10.27 o 
   1  -8  18      297.04      283.62     15.63 o 
  -4  -7  18       49.98       46.80      5.68 o 
  -3  -7  18      305.12      296.00     11.50 o 
  -2  -7  18      475.21      458.67     19.21 o 
  -1  -7  18      323.81      332.55     11.37 o 
   0  -7  18      550.81      524.82     20.99 o 
   1  -7  18      253.51      266.65     14.29 o 
   2  -7  18       91.19       79.95      8.93 o 
   3  -7  18      184.74      229.13     13.85 o 
  -5  -6  18        4.06        4.69      3.79 o 
  -4  -6  18        5.54        5.24      3.62 o 
  -3  -6  18       58.02       54.60      5.52 o 
  -2  -6  18       83.96       86.23      6.15 o 
  -1  -6  18       93.30      101.38      6.32 o 
   0  -6  18        3.00        6.17      3.30 o 
   1  -6  18      136.26      142.67     11.39 o 
   2  -6  18       95.56       86.20      8.49 o 
   3  -6  18       58.53       55.38      8.04 o 
   4  -6  18      108.43       93.80     10.27 o 
  -5  -5  18       19.41       20.75      4.57 o 
  -4  -5  18       58.13       64.24      5.84 o 
  -3  -5  18       89.47       96.48      6.47 o 
  -2  -5  18        0.67        4.02      4.02 o 
  -1  -5  18      145.77      149.61      9.60 o 
   0  -5  18        4.02        3.47      2.67 o 
   1  -5  18      337.43      365.15     11.04 o 
   2  -5  18       13.16       12.68      3.30 o 
   3  -5  18       20.34       26.17      4.69 o 
   4  -5  18       34.27       37.52      7.15 o 
   5  -5  18      103.24      109.88     10.72 o 
  -5  -4  18       62.21       70.49     12.73 o 
  -4  -4  18      127.03      140.68     11.17 o 
  -3  -4  18      693.27      703.06     17.83 o 
  -2  -4  18     1261.36     1216.54     26.02 o 
  -1  -4  18     1301.78     1280.59     26.51 o 
   0  -4  18      650.14      631.54     15.61 o 
   1  -4  18     1026.33     1021.95     21.76 o 
   2  -4  18      554.56      592.69     25.01 o 
   3  -4  18       80.66       85.58      4.37 o 
   4  -4  18      158.69      165.74     20.55 o 
   5  -4  18      160.61      156.33     11.61 o 
  -6  -3  18       39.68       30.78      5.02 o 
  -5  -3  18      270.38      281.19     12.28 o 
  -4  -3  18      149.93      145.50      7.56 o 
  -3  -3  18      155.83      156.34      7.56 o 
  -2  -3  18      304.09      300.77     16.97 o 
  -1  -3  18      733.65      722.03     17.19 o 
   0  -3  18      411.00      410.09     11.50 o 
   1  -3  18       78.90       72.42      9.16 o 
   2  -3  18        8.68        8.60      2.60 o 
   3  -3  18      149.44      151.56      6.78 o 
   4  -3  18       46.83       43.99      4.91 o 
   5  -3  18        2.62        4.21      4.91 o 
   6  -3  18       10.47       12.23      4.07 o 
  -6  -2  18       38.80       38.72      5.34 o 
  -5  -2  18       65.09       63.68      5.79 o 
  -4  -2  18        8.82       16.48      3.75 o 
  -3  -2  18      224.39      215.48     21.66 o 
  -2  -2  18      216.65      203.22     12.95 o 
  -1  -2  18       24.90       29.05      3.62 o 
   0  -2  18        2.33        3.25      2.35 o 
   1  -2  18       34.15       36.16      3.62 o 
   2  -2  18       69.62       66.84      3.40 o 
   3  -2  18       57.32       65.21      4.71 o 
   4  -2  18        0.05        4.86      2.79 o 
   5  -2  18      236.16      230.04     10.27 o 
   6  -2  18        0.12        0.19      4.02 o 
  -5  -1  18      290.27      295.69     12.06 o 
  -4  -1  18       46.98       44.67      4.74 o 
  -3  -1  18       54.60       53.26     13.18 o 
  -2  -1  18      458.26      443.78     12.31 o 
  -1  -1  18      207.47      213.84      7.88 o 
   0  -1  18       36.18       44.22      3.94 o 
   1  -1  18      240.51      237.26      8.26 o 
   2  -1  18      338.07      345.76      9.91 o 
   3  -1  18      321.17      340.52     10.23 o 
   4  -1  18      457.73      451.43     12.79 o 
   5  -1  18      290.05      287.89     10.42 o 
   6  -1  18       75.51       86.76     11.84 o 
   7  -1  18      247.06      241.37     10.89 o 
  -5   0  18      319.28      330.11     18.98 o 
  -4   0  18      731.42      747.44     18.46 o 
  -3   0  18      234.96      241.46     21.44 o 
  -2   0  18      312.99      313.19      9.94 o 
  -1   0  18      463.51      449.59     11.99 o 
   0   0  18      555.35      549.17     13.40 o 
   1   0  18       74.97       76.29      3.54 o 
   2   0  18       43.85       41.79      2.81 o 
   3   0  18      176.43      187.74      7.38 o 
   4   0  18        5.55        5.88      2.99 o 
   5   0  18       23.25       27.60      5.14 o 
   6   0  18      413.42      383.48     12.63 o 
   7   0  18      207.79      212.74     10.11 o 
  -5   1  18      117.91      118.22      7.42 o 
  -4   1  18      364.31      348.08     16.75 o 
  -3   1  18     1090.96     1051.90     23.21 o 
  -2   1  18      124.20      128.35      6.15 o 
  -1   1  18      923.32      869.77     19.09 o 
   0   1  18      590.32      598.69     14.20 o 
   1   1  18      174.96      177.79      5.31 o 
   2   1  18       99.85      110.14      4.80 o 
   3   1  18       75.98       76.17      4.89 o 
   4   1  18      164.14      146.39      8.71 o 
   5   1  18        0.72        1.12      2.84 o 
   6   1  18      213.63      202.60      9.00 o 
   7   1  18        1.32        3.57      4.11 o 
  -5   2  18        4.03        0.00      4.91 o 
  -4   2  18       52.25       49.21      5.58 o 
  -3   2  18      207.26      212.99      8.68 o 
  -2   2  18       68.60       60.57      4.57 o 
  -1   2  18        2.32        3.35      2.53 o 
   0   2  18       10.37       12.70      4.24 o 
   1   2  18       13.08       14.66      2.08 o 
   2   2  18      442.62      438.80      9.12 o 
   3   2  18      329.53      319.07     10.11 o 
   4   2  18      464.74      442.73     12.63 o 
   5   2  18       34.39       34.65      4.42 o 
   6   2  18       64.99       46.41      5.37 o 
   7   2  18       20.10       16.85      4.51 o 
  -4   3  18       23.76       29.03      6.70 o 
  -3   3  18       68.00       64.32      8.04 o 
  -2   3  18      334.85      336.26     10.58 o 
  -1   3  18      315.37      306.04     10.94 o 
   0   3  18      306.77      314.39      7.65 o 
   1   3  18       95.59      103.69      5.25 o 
   2   3  18       13.52       12.35      2.56 o 
   3   3  18        7.39        7.88      3.13 o 
   4   3  18      231.72      239.57      9.38 o 
   5   3  18      310.48      295.25     12.28 o 
   6   3  18      260.26      232.42      9.94 o 
   7   3  18      116.95      103.23      9.83 o 
  -4   4  18       26.55       37.52      7.59 o 
  -3   4  18      120.75      108.09      9.83 o 
  -2   4  18      130.44      127.74      9.83 o 
  -1   4  18      347.52      370.53     11.61 o 
   0   4  18       35.98       45.35      3.79 o 
   1   4  18      321.23      312.05      7.80 o 
   2   4  18      902.98      890.42     15.83 o 
   3   4  18      680.46      666.17     16.56 o 
   4   4  18      371.21      363.21     11.84 o 
   5   4  18      930.93      823.90     20.35 o 
   6   4  18       96.52       92.03      8.04 o 
   7   4  18       15.29       15.86      4.42 o 
  -3   5  18        0.27       -3.13      4.02 o 
  -2   5  18       14.77       16.97      5.36 o 
  -1   5  18        0.35        0.00      3.57 o 
   0   5  18       28.62       22.41      3.47 o 
   1   5  18        1.32        1.06      1.97 o 
   2   5  18      130.69      132.16      6.78 o 
   3   5  18       82.33       99.34      7.37 o 
   4   5  18      195.69      209.59     18.76 o 
   5   5  18       51.45       54.10      5.47 o 
   6   5  18        1.13        2.98      3.30 o 
   7   5  18        1.51        1.75      3.62 o 
  -2   6  18      111.50      117.47     10.72 o 
  -1   6  18        1.17        1.34      2.84 o 
   0   6  18       48.37       42.28      4.71 o 
   1   6  18       12.77       11.49      3.22 o 
   2   6  18        7.28        4.73      4.24 o 
   3   6  18       15.13       17.73      5.14 o 
   4   6  18        0.22       -2.01      2.90 o 
   5   6  18       29.41       32.83      5.02 o 
   6   6  18        1.51       -0.02      3.30 o 
   7   6  18        3.71        6.70      4.42 o 
  -1   7  18      101.46      110.59      7.24 o 
   0   7  18      138.34      154.53      8.05 o 
   1   7  18      438.85      459.64     13.99 o 
   2   7  18      101.89      118.36     11.17 o 
   3   7  18      153.81      160.79     12.51 o 
   4   7  18      181.05      185.87      9.09 o 
   5   7  18       74.07       86.83      6.86 o 
   6   7  18        3.00        3.47      3.94 o 
   0   8  18       97.17      111.71      7.58 o 
   1   8  18      149.29      160.47      8.93 o 
   2   8  18      585.38      625.31     26.80 o 
   3   8  18      312.80      329.63     18.76 o 
   4   8  18       73.18       75.48     10.27 o 
   5   8  18       13.53        9.38      6.25 o 
  -2  -8  19       72.87       79.55      6.78 o 
  -1  -8  19       86.51       91.12      9.83 o 
   0  -8  19      187.38      206.35     13.40 o 
  -3  -7  19       32.03       34.20      5.20 o 
  -2  -7  19        0.92        0.64      3.22 o 
  -1  -7  19       66.61       73.14      7.15 o 
   0  -7  19       56.61       64.76      8.04 o 
   1  -7  19       52.73       45.11      7.59 o 
   2  -7  19       27.93       35.73      7.59 o 
  -4  -6  19       88.05       85.86     11.84 o 
  -3  -6  19      310.40      295.23     11.36 o 
  -2  -6  19      714.77      709.63     18.46 o 
  -1  -6  19      729.99      727.79     18.46 o 
   0  -6  19     1466.75     1480.58     30.47 o 
   1  -6  19      699.06      693.38     17.36 o 
   2  -6  19      103.67      102.28      8.93 o 
   3  -6  19       42.56       58.06      8.04 o 
  -5  -5  19       92.43      106.14      7.59 o 
  -4  -5  19       57.40       61.84      5.98 o 
  -3  -5  19      135.43      136.24      7.73 o 
  -2  -5  19       69.03       75.82      6.48 o 
  -1  -5  19      121.42      124.29     10.05 o 
   0  -5  19      242.68      221.06      8.83 o 
   1  -5  19      108.25      113.33      6.63 o 
   2  -5  19       40.38       48.72      5.58 o 
   3  -5  19       35.57       42.00      4.57 o 
   4  -5  19       29.58       37.97      7.59 o 
  -5  -4  19       19.62       13.93      4.39 o 
  -4  -4  19      200.61      175.05      8.65 o 
  -3  -4  19       84.67       72.25      5.84 o 
  -2  -4  19      122.00      116.40      6.63 o 
  -1  -4  19       90.07       86.24      5.68 o 
   0  -4  19      272.00      282.23      9.78 o 
   1  -4  19       12.61       13.17      3.30 o 
   2  -4  19       53.81       55.96      4.57 o 
   3  -4  19       16.28       14.01      2.74 o 
   4  -4  19       13.72       15.15      3.62 o 
   5  -4  19       34.07       26.35      6.70 o 
  -5  -3  19       10.66        8.95      3.75 o 
  -4  -3  19       81.82       82.40      6.29 o 
  -3  -3  19      472.15      436.81     13.08 o 
  -2  -3  19      484.51      468.67     13.40 o 
  -1  -3  19      338.80      342.69     11.04 o 
   0  -3  19      529.65      493.90     13.08 o 
   1  -3  19       70.86       75.31      5.20 o 
   2  -3  19        8.71        8.25      2.99 o 
   3  -3  19        6.78        7.15      2.84 o 
   4  -3  19       46.12       49.39      8.04 o 
   5  -3  19      106.70       95.93     11.17 o 
   6  -3  19       11.78       10.03      4.07 o 
  -5  -2  19       67.25       75.76      6.29 o 
  -4  -2  19      334.16      327.56     11.50 o 
  -3  -2  19      632.25      579.10     16.30 o 
  -2  -2  19      391.52      393.80     14.96 o 
  -1  -2  19     1607.70     1566.81     31.08 o 
   0  -2  19     1017.77      955.58     20.64 o 
   1  -2  19      563.11      535.99     13.54 o 
   2  -2  19      253.34      256.22      8.58 o 
   3  -2  19       36.30       34.97      4.07 o 
   4  -2  19        6.07       12.68      3.30 o 
   5  -2  19       66.98       74.28      5.84 o 
   6  -2  19      108.66      127.92      8.05 o 
  -5  -1  19      169.07      167.54      8.51 o 
  -4  -1  19      546.71      519.23     14.83 o 
  -3  -1  19       25.62       25.16      6.48 o 
  -2  -1  19        8.73       12.19      3.16 o 
  -1  -1  19      857.72      852.46     19.23 o 
   0  -1  19      656.19      610.93     17.42 o 
   1  -1  19       50.30       52.07      4.07 o 
   2  -1  19      364.20      352.62     10.05 o 
   3  -1  19      310.18      307.83     16.08 o 
   4  -1  19      242.08      223.77      8.68 o 
   5  -1  19      149.75      154.48      7.73 o 
   6  -1  19      353.23      335.21     12.00 o 
  -5   0  19       20.58       23.92      4.42 o 
  -4   0  19        9.63        5.68      3.30 o 
  -3   0  19      101.00      105.29      6.32 o 
  -2   0  19       37.92       43.72      8.26 o 
  -1   0  19        8.70        6.92      2.84 o 
   0   0  19       15.54       16.54      5.36 o 
   1   0  19        3.98        4.91      2.23 o 
   2   0  19        3.41        3.90      1.77 o 
   3   0  19      692.27      673.57     16.24 o 
   4   0  19      159.48      151.07      7.10 o 
   5   0  19      120.00      116.40      8.04 o 
   6   0  19      147.68      125.47     12.73 o 
   7   0  19       55.71       60.83      9.38 o 
  -5   1  19      130.79      140.17      8.05 o 
  -4   1  19      137.81      127.32      7.26 o 
  -3   1  19        1.19       -1.56      2.53 o 
  -2   1  19       18.69       17.06      3.30 o 
  -1   1  19      729.51      698.92     16.56 o 
   0   1  19      241.35      232.38      8.01 o 
   1   1  19        2.92        2.38      2.35 o 
   2   1  19       19.67       21.09      3.07 o 
   3   1  19       37.89       31.25      3.94 o 
   4   1  19        2.67        0.67      3.80 o 
   5   1  19      126.66      133.38      9.83 o 
   6   1  19       10.83       13.18      4.11 o 
   7   1  19        7.45        8.71      4.69 o 
  -4   2  19      257.35      280.27     10.74 o 
  -3   2  19      307.29      310.24     10.74 o 
  -2   2  19     1138.76     1086.57     23.37 o 
  -1   2  19      602.28      577.57     16.97 o 
   0   2  19      370.41      354.06     10.23 o 
   1   2  19      143.43      142.47      4.86 o 
   2   2  19        5.35        8.00      2.10 o 
   3   2  19        1.49        4.02      2.53 o 
   4   2  19      321.38      327.84     10.74 o 
   5   2  19      269.62      262.84     10.27 o 
   6   2  19      212.61      187.83      9.00 o 
   7   2  19       55.92       59.02      6.47 o 
  -4   3  19      165.10      179.55     12.51 o 
  -3   3  19       60.66       54.04      7.59 o 
  -2   3  19        1.34        3.13      3.57 o 
  -1   3  19        4.77        3.89      2.67 o 
   0   3  19       31.11       31.81      3.62 o 
   1   3  19      370.34      371.43      8.66 o 
   2   3  19      194.18      183.51      5.78 o 
   3   3  19       13.06       22.96      3.62 o 
   4   3  19      502.66      452.69     13.26 o 
   5   3  19      935.42      849.15     20.84 o 
   6   3  19       96.41       94.57      6.78 o 
   7   3  19       19.38       24.15      5.20 o 
  -3   4  19       23.04       23.23      6.25 o 
  -2   4  19       29.26       29.93      6.25 o 
  -1   4  19        6.43        6.20      2.79 o 
   0   4  19        3.58        1.34      2.21 o 
   1   4  19       34.35       40.67      3.26 o 
   2   4  19       59.17       57.02      4.91 o 
   3   4  19      295.51      291.02     16.30 o 
   4   4  19       12.37       17.01      5.81 o 
   5   4  19       41.45       42.28      5.20 o 
   6   4  19        0.69        1.55      3.30 o 
   7   4  19       11.99        2.50      4.47 o 
  -3   5  19      370.32      388.59     19.21 o 
  -2   5  19       30.48       53.60      7.59 o 
  -1   5  19       32.60       39.75      6.25 o 
   0   5  19       40.69       39.21      5.36 o 
   1   5  19      481.63      471.42     10.63 o 
   2   5  19      201.47      208.08      9.83 o 
   3   5  19        8.69        0.45      4.02 o 
   4   5  19      116.22      108.41      6.78 o 
   5   5  19      129.95      127.48      7.38 o 
   6   5  19        1.24        4.31      3.54 o 
   7   5  19        0.60        2.68      3.79 o 
  -2   6  19      231.19      235.83     14.74 o 
  -1   6  19       30.93       46.90      7.59 o 
   0   6  19      299.42      295.09     14.29 o 
   1   6  19      329.37      329.04     11.04 o 
   2   6  19      183.74      187.15     12.51 o 
   3   6  19      240.56      265.76     10.17 o 
   4   6  19      274.33      261.50     10.37 o 
   5   6  19       34.87       41.93      6.03 o 
   6   6  19       17.18       21.97      4.89 o 
  -1   7  19       47.70       58.06      8.49 o 
   0   7  19       41.81       45.24      5.81 o 
   1   7  19       53.01       66.47      5.98 o 
   2   7  19       53.25       63.87      8.49 o 
   3   7  19      100.79      106.75     11.17 o 
   4   7  19       54.12       52.92      5.79 o 
   5   7  19       37.66       34.78      5.34 o 
   6   7  19       61.83       61.25      6.48 o 
   1   8  19       59.14       48.53      5.81 o 
   2   8  19       10.98       19.65      7.15 o 
   3   8  19       14.61       20.55      7.15 o 
   4   8  19        2.95        4.91      6.25 o 
  -3  -7  20      100.35       97.94      8.26 o 
  -2  -7  20      391.31      387.21     13.25 o 
  -1  -7  20      276.78      297.08     31.49 o 
   0  -7  20      395.49      396.63     18.31 o 
   1  -7  20      475.59      470.32     20.10 o 
   2  -7  20      211.11      219.31     13.85 o 
  -4  -6  20       36.80       37.41      5.52 o 
  -3  -6  20      198.51      191.12      9.31 o 
  -2  -6  20       35.03       42.64      5.05 o 
  -1  -6  20        0.50        2.23      3.11 o 
   0  -6  20       81.33       91.02      6.32 o 
   1  -6  20      602.72      624.60     16.56 o 
   3  -6  20        0.57        0.89      4.91 o 
  -4  -5  20        1.24        4.47      3.79 o 
  -3  -5  20       19.91       22.56      4.57 o 
  -2  -5  20       27.80       29.94      4.57 o 
  -1  -5  20        0.68       -0.40      2.79 o 
   0  -5  20       47.22       48.12      5.14 o 
   1  -5  20        1.05        3.18      2.79 o 
   2  -5  20       12.31       15.42      3.80 o 
   3  -5  20       91.28       92.01      8.93 o 
   4  -5  20        6.26        4.47      5.36 o 
  -5  -4  20        1.19        2.46      3.47 o 
  -4  -4  20       41.54       47.31      5.52 o 
  -3  -4  20      287.38      269.32     10.41 o 
  -2  -4  20      452.24      406.73     12.62 o 
  -1  -4  20       17.82       23.70      8.26 o 
   0  -4  20       29.50       32.12      4.25 o 
   1  -4  20      267.46      281.89      9.73 o 
   2  -4  20      435.82      454.81     12.90 o 
   3  -4  20        1.07        0.45      4.02 o 
   4  -4  20        2.03        2.94      3.30 o 
   5  -4  20      116.82      109.43     10.72 o 
  -5  -3  20       42.30       39.15      5.34 o 
  -4  -3  20      324.14      315.09     11.50 o 
  -3  -3  20      647.50      602.28     16.39 o 
  -2  -3  20      348.30      353.44     11.67 o 
  -1  -3  20      527.19      527.21     14.35 o 
   0  -3  20     1181.78     1099.62     23.66 o 
   1  -3  20      623.40      621.69     15.44 o 
   2  -3  20       42.66       44.63      4.19 o 
   3  -3  20      190.85      206.80     12.06 o 
   4  -3  20       28.22       35.70      7.15 o 
   5  -3  20       62.09       63.87      6.00 o 
  -5  -2  20        1.19        7.37      3.79 o 
  -4  -2  20        2.79        4.47      3.47 o 
  -3  -2  20       33.25       36.88      4.74 o 
  -2  -2  20        0.40        2.23      3.80 o 
  -1  -2  20      896.72      834.70     19.23 o 
   0  -2  20      145.81      149.83      7.10 o 
   1  -2  20       59.19       73.02      4.89 o 
   2  -2  20        8.37       12.09      2.99 o 
   3  -2  20      413.08      407.11     20.55 o 
   4  -2  20      292.51      296.92     10.26 o 
   5  -2  20       48.08       44.07      9.60 o 
   6  -2  20       93.11       75.38     10.94 o 
  -5  -1  20       10.11        8.04      3.79 o 
  -4  -1  20       94.39      103.41      6.78 o 
  -3  -1  20        3.57        2.61      2.99 o 
  -2  -1  20        2.34        1.34      2.67 o 
  -1  -1  20       48.17       51.41      7.59 o 
   0  -1  20      135.17      129.59     13.40 o 
   1  -1  20      163.14      159.90      6.74 o 
   2  -1  20       35.29       33.57      3.75 o 
   3  -1  20        5.40        5.83      3.35 o 
   4  -1  20        0.35        5.58      3.16 o 
   5  -1  20        2.58        3.03      3.62 o 
   6  -1  20        0.28        0.65      5.14 o 
  -5   0  20       78.12       75.69      6.61 o 
  -4   0  20      150.17      145.07      9.16 o 
  -3   0  20        1.57        1.24      4.91 o 
  -2   0  20      137.16      148.15      7.10 o 
  -1   0  20      631.76      615.20     44.67 o 
   0   0  20       79.70       72.63      5.02 o 
   1   0  20       43.55       45.15      4.07 o 
   2   0  20      394.72      403.79     15.19 o 
   3   0  20      283.10      284.51     11.84 o 
   4   0  20      209.96      191.58      8.05 o 
   5   0  20      275.79      293.73     10.74 o 
   6   0  20      128.64      129.08      8.05 o 
   7   0  20      128.29      125.89     12.95 o 
  -4   1  20       77.09       79.12      6.32 o 
  -3   1  20      620.19      635.82     16.58 o 
  -2   1  20      523.74      494.32     22.11 o 
  -1   1  20       39.74       53.45      7.37 o 
   0   1  20       22.85       21.86      3.30 o 
   1   1  20      358.84      357.15     10.37 o 
   2   1  20      230.61      243.45      6.58 o 
   3   1  20      399.51      404.01     12.06 o 
   4   1  20      271.77      275.17      9.78 o 
   5   1  20      237.49      235.06     13.62 o 
   6   1  20       67.58       72.48      6.29 o 
   7   1  20        1.01        3.66      3.94 o 
  -4   2  20        0.18       -2.90      3.16 o 
  -3   2  20        0.74        0.45      2.84 o 
  -2   2  20      111.59       97.65     15.86 o 
  -1   2  20       20.62       19.96      3.30 o 
   0   2  20        0.89        0.68      2.35 o 
   1   2  20        4.71        0.27      2.68 o 
   2   2  20      129.11      139.32      8.10 o 
   3   2  20       41.00       29.47      3.94 o 
   4   2  20       74.78       72.31      5.52 o 
   5   2  20      115.09      101.61     11.17 o 
   6   2  20        1.48       -3.06      2.99 o 
   7   2  20        1.53       -1.12      4.69 o 
  -4   3  20       16.53        9.38      5.81 o 
  -3   3  20       17.97       23.67      6.25 o 
  -2   3  20      375.06      376.14     11.84 o 
  -1   3  20       10.02        6.70      3.13 o 
   0   3  20        1.03       -0.48      2.03 o 
   1   3  20      119.66      129.38      5.19 o 
   2   3  20      331.11      354.16     11.21 o 
   3   3  20      727.03      738.43     33.28 o 
   4   3  20      539.77      506.08     14.53 o 
   5   3  20        6.13       18.30      4.25 o 
   6   3  20        5.97        6.00      3.62 o 
   7   3  20       22.24       23.49      4.89 o 
  -3   4  20      139.53      119.26     11.17 o 
  -2   4  20       37.16       38.41      6.70 o 
  -1   4  20        5.00        7.90      2.99 o 
   0   4  20      117.79      118.29      6.15 o 
   1   4  20      754.24      785.30     14.86 o 
   2   4  20      403.81      408.33     12.31 o 
   3   4  20      955.32      963.74     22.42 o 
   4   4  20      768.12      702.09     18.31 o 
   5   4  20      397.93      329.01     17.64 o 
   6   4  20       78.18       79.71      7.37 o 
   7   4  20       53.69       60.56      6.63 o 
  -2   5  20        5.24       -4.02      3.57 o 
  -1   5  20       20.42       24.57      5.81 o 
   0   5  20      186.46      172.85     11.17 o 
   1   5  20       73.21       78.45      4.54 o 
   2   5  20       63.67       60.04      5.20 o 
   3   5  20       30.29       32.00      4.57 o 
   4   5  20       33.19       33.43      4.83 o 
   5   5  20       23.43       26.86      6.25 o 
   6   5  20       12.37       22.30      4.71 o 
  -1   6  20       98.17      113.45     10.27 o 
   0   6  20        0.06        0.89      4.47 o 
   1   6  20        3.23        0.89      2.84 o 
   2   6  20        6.14        6.70      4.91 o 
   3   6  20       38.35       37.61      5.58 o 
   4   6  20        2.57        1.54      3.43 o 
   5   6  20       42.65       50.01      5.98 o 
   6   6  20        1.95       -0.64      3.62 o 
   0   7  20      113.90      127.60      7.73 o 
   1   7  20       97.06      109.93      9.38 o 
   2   7  20       22.24       29.48      7.15 o 
   3   7  20       27.23       13.85      6.70 o 
   4   7  20       11.55       11.10      4.07 o 
   5   7  20       18.29       22.87      4.89 o 
   2   8  20      163.32      188.93     14.74 o 
   3   8  20      145.50      138.91     12.95 o 
  -2  -7  21        0.34       -1.22      3.43 o 
  -1  -7  21       39.98       47.03      9.60 o 
   0  -7  21       21.10       28.14      7.15 o 
   1  -7  21        3.39       12.95      6.25 o 
  -3  -6  21       72.64       80.97      6.93 o 
  -2  -6  21      248.83      264.84     10.72 o 
  -1  -6  21      144.32      157.44      8.19 o 
   0  -6  21       93.02       88.48     10.94 o 
   1  -6  21      247.67      268.96     12.51 o 
   2  -6  21       87.70       87.10      8.93 o 
  -4  -5  21       52.85       50.83      5.84 o 
  -3  -5  21      150.26      164.59      8.84 o 
  -2  -5  21       27.45       30.73      4.74 o 
  -1  -5  21        6.48        4.24      3.11 o 
   0  -5  21        5.26        0.87      5.81 o 
   1  -5  21      235.43      267.16     11.84 o 
   2  -5  21       20.28       34.23      4.57 o 
   3  -5  21        1.36        1.34      4.47 o 
  -4  -4  21      107.09      114.10      7.73 o 
  -3  -4  21       18.68       22.34      4.25 o 
  -2  -4  21       60.67       41.63      5.14 o 
  -1  -4  21       37.27       42.43      4.89 o 
   0  -4  21      573.75      548.67     14.98 o 
   1  -4  21       56.53       51.54      4.89 o 
   2  -4  21       27.34       25.01      4.07 o 
   3  -4  21       88.51      106.75      9.38 o 
   4  -4  21       79.86       73.25      8.49 o 
  -4  -3  21        9.86       12.92      4.25 o 
  -3  -3  21       12.25       13.62      3.79 o 
  -2  -3  21        0.49        4.85      3.30 o 
  -1  -3  21       55.87       50.08      8.71 o 
   0  -3  21      141.25      172.01      7.69 o 
   1  -3  21      293.91      291.71     10.05 o 
   2  -3  21       31.52       29.22      4.91 o 
   3  -3  21       76.11       71.02      8.49 o 
   4  -3  21        7.05       16.53      4.11 o 
   5  -3  21        4.64        4.56      3.94 o 
  -5  -2  21      434.81      462.76     14.94 o 
  -4  -2  21      390.17      379.00     12.90 o 
  -3  -2  21      724.94      719.71     19.21 o 
  -2  -2  21       57.75       56.54      5.05 o 
  -1  -2  21       91.64       99.42      6.25 o 
   0  -2  21      587.99      583.74     15.12 o 
   1  -2  21      527.68      492.29     13.22 o 
   2  -2  21       27.91       33.10      4.07 o 
   3  -2  21       46.87       44.67      6.70 o 
   4  -2  21       42.01       50.31      5.02 o 
   5  -2  21      144.30      155.25      8.49 o 
   6  -2  21      103.21       99.68      7.26 o 
  -4  -1  21      822.13      813.14     20.50 o 
  -3  -1  21      279.66      314.51     26.80 o 
  -2  -1  21      105.27      109.13      8.04 o 
  -1  -1  21      251.62      241.80     17.87 o 
   0  -1  21      197.97      215.21      8.37 o 
   1  -1  21      120.10      123.79      6.10 o 
   2  -1  21      665.77      629.98     20.77 o 
   3  -1  21      364.04      385.23     11.84 o 
   4  -1  21      615.68      644.60     16.73 o 
   5  -1  21      640.70      659.46     23.00 o 
   6  -1  21      217.42      234.66     13.62 o 
  -4   0  21       20.71       25.21      4.42 o 
  -3   0  21        5.73        3.74      2.99 o 
  -2   0  21       12.65       11.39      3.16 o 
  -1   0  21       59.17       78.16      5.34 o 
   0   0  21       21.59       14.76      3.30 o 
   1   0  21       25.58       28.47      3.75 o 
   2   0  21      237.09      259.50     13.85 o 
   3   0  21      110.99      120.91      6.42 o 
   4   0  21      134.02      128.20      7.10 o 
   5   0  21      115.74      115.02      7.24 o 
   6   0  21        8.96        8.74      4.91 o 
  -4   1  21      129.24      130.71      7.73 o 
  -3   1  21       60.74       66.91      9.38 o 
  -2   1  21      220.47      217.05      8.68 o 
  -1   1  21       65.19       69.68      5.20 o 
   0   1  21       73.19       69.20      8.26 o 
   1   1  21        4.35        7.75      2.68 o 
   2   1  21       48.03       44.90      3.96 o 
   3   1  21       72.26       72.26      9.83 o 
   4   1  21       32.55       37.94     14.74 o 
   5   1  21      107.79       96.93      6.63 o 
   6   1  21       26.91       23.87      4.57 o 
  -4   2  21      111.59      108.98     10.27 o 
  -3   2  21      418.01      420.53     13.10 o 
  -2   2  21      275.96      252.76      9.63 o 
  -1   2  21        3.71       -2.23      2.23 o 
   0   2  21       14.37       24.74      3.62 o 
   1   2  21      522.73      519.04     13.54 o 
   2   2  21      688.94      733.44     17.51 o 
   3   2  21      242.72      238.14     13.18 o 
   4   2  21      624.27      605.60     16.26 o 
   5   2  21       86.20       81.26      6.32 o 
   6   2  21        2.13       -4.67      3.11 o 
  -3   3  21      271.49      293.45     16.08 o 
  -2   3  21      125.81      130.53      7.10 o 
  -1   3  21       76.59       51.39      4.91 o 
   0   3  21       12.01       11.49      2.99 o 
   1   3  21      757.67      736.37     17.34 o 
   2   3  21      348.93      361.88     11.52 o 
   3   3  21      129.08      139.12      7.42 o 
   4   3  21      434.60      399.64     13.18 o 
   5   3  21      330.19      309.99     11.52 o 
   6   3  21       16.70       23.57      4.71 o 
  -3   4  21        0.46       -2.68      4.47 o 
  -2   4  21       11.12        3.13      4.91 o 
  -1   4  21        6.58        8.49      4.47 o 
   0   4  21       68.68       73.56      5.37 o 
   1   4  21       60.35       62.09      4.89 o 
   2   4  21       63.60       66.81      5.37 o 
   3   4  21       63.77       79.23      5.84 o 
   4   4  21       75.28       72.45      6.03 o 
   5   4  21        7.82        6.25      3.47 o 
   6   4  21       38.82       39.72      5.68 o 
  -2   5  21        5.56        8.93      5.36 o 
  -1   5  21       81.93       67.44      8.49 o 
   0   5  21        2.43       -5.36      3.57 o 
   1   5  21      141.21      146.76      5.92 o 
   2   5  21      100.67      109.45     11.17 o 
   3   5  21        7.92        5.36      3.47 o 
   4   5  21       28.42       19.23      4.47 o 
   5   5  21       35.91       31.75      5.20 o 
   6   5  21       71.57       62.42      6.47 o 
  -1   6  21       38.08       39.31      7.15 o 
   0   6  21      105.72      109.88     10.27 o 
   1   6  21      237.33      267.12     12.06 o 
   2   6  21       36.89       44.22      7.59 o 
   3   6  21       23.30       37.84      6.03 o 
   4   6  21      111.11      100.12      9.83 o 
   5   6  21       56.39       59.64      6.47 o 
   1   7  21       22.56       21.03      4.57 o 
   2   7  21       30.66       30.37      7.59 o 
   3   7  21       31.20       20.99      7.59 o 
   4   7  21       90.06       87.10     10.72 o 
  -3  -6  22       69.23       63.60      9.83 o 
  -2  -6  22      206.11      216.25     10.11 o 
  -1  -6  22       91.36       81.78      6.63 o 
   0  -6  22       49.44       45.62      5.34 o 
   1  -6  22      373.79      376.50     12.63 o 
   2  -6  22       59.02       56.72      8.04 o 
  -3  -5  22       30.34       29.00      4.89 o 
  -2  -5  22        4.97        4.10      3.43 o 
  -1  -5  22       11.97       17.15      4.25 o 
   0  -5  22        0.43        1.00      3.30 o 
   1  -5  22       89.65       96.92      6.78 o 
   2  -5  22        0.64        2.46      3.16 o 
   3  -5  22       98.20      105.86     10.27 o 
  -4  -4  22       27.81       31.98      5.20 o 
  -3  -4  22      136.05      149.09      8.05 o 
  -2  -4  22      411.73      394.37     22.78 o 
  -1  -4  22        0.77       -0.22      2.90 o 
   0  -4  22       83.05       69.20     11.39 o 
   1  -4  22       18.43       21.31      3.94 o 
   2  -4  22      255.87      263.26     10.50 o 
   3  -4  22        0.38       -0.45      4.02 o 
   4  -4  22        6.42       13.40      6.25 o 
  -4  -3  22      180.57      177.12      9.14 o 
  -3  -3  22      313.06      297.71     11.18 o 
  -2  -3  22      553.11      536.76     15.30 o 
  -1  -3  22      300.57      309.41     10.72 o 
   0  -3  22      202.58      197.35      8.51 o 
   1  -3  22      487.93      533.09     14.52 o 
   2  -3  22      321.21      338.20     10.93 o 
   3  -3  22      226.96      250.57     14.29 o 
   4  -3  22      313.84      326.50     16.97 o 
   5  -3  22      454.10      470.71     26.80 o 
  -4  -2  22      319.33      335.29     12.13 o 
  -3  -2  22       33.90       30.90      4.71 o 
  -2  -2  22       74.89       78.11      5.84 o 
  -1  -2  22      214.31      202.70     11.39 o 
   0  -2  22      152.00      166.84     10.72 o 
   1  -2  22        0.78        2.63      2.99 o 
   2  -2  22       36.79       37.36      4.29 o 
   3  -2  22      107.88      112.56     10.27 o 
   4  -2  22      227.52      231.54      9.46 o 
   5  -2  22      163.50      154.04      8.71 o 
  -4  -1  22       49.91       50.75      5.52 o 
  -3  -1  22        1.23        1.12      3.16 o 
  -2  -1  22        3.25        2.46      2.84 o 
  -1  -1  22       42.03       43.43      7.37 o 
   0  -1  22        7.39        5.61      3.80 o 
   1  -1  22       82.34       88.48      5.66 o 
   2  -1  22       17.30       13.82      3.30 o 
   3  -1  22        3.83        6.25      4.91 o 
   4  -1  22       80.17       83.88      6.15 o 
   5  -1  22        0.46       -1.42      3.43 o 
   6  -1  22       20.01       20.47      4.89 o 
  -4   0  22       66.02       64.23      7.82 o 
  -3   0  22        1.59        8.20      3.43 o 
  -2   0  22       67.52       70.89      5.52 o 
  -1   0  22       40.33       45.30      4.57 o 
   0   0  22       36.02       21.62      6.25 o 
   1   0  22      349.14      315.39     10.05 o 
   2   0  22        7.58        2.68      4.02 o 
   3   0  22      218.00      215.73     12.95 o 
   4   0  22      481.54      484.24     14.17 o 
   5   0  22      486.80      450.47     14.20 o 
   6   0  22      107.06       94.02      7.10 o 
  -4   1  22       73.43       82.03      6.63 o 
  -3   1  22      238.95      237.92      9.63 o 
  -2   1  22      362.28      380.41     16.97 o 
  -1   1  22       11.01       12.06      3.16 o 
   0   1  22       64.24       60.34      5.81 o 
   1   1  22      678.83      678.74     21.22 o 
   2   1  22      122.90      132.66     10.27 o 
   3   1  22       31.63       35.11      6.25 o 
   4   1  22      219.90      224.47     12.51 o 
   5   1  22       98.33      105.58     11.61 o 
   6   1  22       43.32       41.82      8.71 o 
  -3   2  22       98.31       96.92      6.78 o 
  -2   2  22      229.57      216.54     13.40 o 
  -1   2  22       59.93       58.45      4.89 o 
   0   2  22      122.15      102.18      8.93 o 
   1   2  22      443.58      430.17     12.27 o 
   2   2  22      115.16      128.19     10.27 o 
   3   2  22        1.20       -0.38      3.11 o 
   4   2  22       30.90       24.24      4.39 o 
   5   2  22       22.63       30.84      4.89 o 
   6   2  22        0.63        0.00      3.62 o 
  -3   3  22       13.47        9.83      5.36 o 
  -2   3  22      148.08      139.01      8.26 o 
  -1   3  22       54.74       55.84      5.05 o 
   0   3  22       17.59       19.91      5.58 o 
   1   3  22       28.77       25.98      3.86 o 
   2   3  22       24.87       32.16      6.25 o 
   3   3  22        1.51        1.15      2.99 o 
   4   3  22        8.29        7.15      3.79 o 
   5   3  22       67.52       61.59      6.00 o 
   6   3  22       22.18       15.44      4.39 o 
  -2   4  22       50.76       47.79      7.59 o 
  -1   4  22       41.37       25.46      6.25 o 
   0   4  22      228.65      215.14     16.30 o 
   1   4  22      347.87      340.13     10.89 o 
   2   4  22      163.83      194.31      8.53 o 
   3   4  22      112.14      114.96      7.10 o 
   4   4  22      258.00      243.77     10.09 o 
   5   4  22      371.58      392.85     34.62 o 
   6   4  22      201.77      212.15     10.27 o 
  -1   5  22       39.08       44.22      7.15 o 
   0   5  22      340.35      340.80     16.08 o 
   1   5  22      128.77      164.51      7.73 o 
   2   5  22       69.39       78.10      7.59 o 
   3   5  22      152.73      161.98      8.51 o 
   4   5  22       37.77       46.98      5.66 o 
   5   5  22       56.73       99.46      8.26 o 
   6   5  22      109.81      116.02      8.19 o 
   0   6  22        0.87        3.57      4.47 o 
   1   6  22       11.60       13.85      5.36 o 
   2   6  22        2.18       -0.45      4.91 o 
   3   6  22        8.60       -0.67      4.69 o 
   4   6  22       53.88       49.14      5.84 o 
   5   6  22        0.11       -0.43      3.62 o 
   2   7  22       13.63       13.85      6.25 o 
   3   7  22       15.10       21.44      7.15 o 
  -2  -6  23       96.44       88.71      7.26 o 
  -1  -6  23       15.79       19.81      4.71 o 
   0  -6  23        9.00        8.93      3.94 o 
   1  -6  23       69.34       70.42      6.15 o 
  -3  -5  23      336.42      311.67     12.13 o 
  -2  -5  23      295.52      307.14     26.13 o 
  -1  -5  23      145.50      146.19     12.51 o 
   0  -5  23       41.84       40.17      5.20 o 
   1  -5  23      206.53      224.56      9.46 o 
   2  -5  23       98.36      103.52      6.78 o 
   3  -5  23        8.26        4.91      4.91 o 
  -3  -4  23       91.80      114.73     12.06 o 
  -2  -4  23       70.36       71.34      6.15 o 
  -1  -4  23       90.97       89.41      6.61 o 
   0  -4  23       47.08       39.63      4.89 o 
   1  -4  23        3.20        4.24      3.47 o 
   2  -4  23       28.91       32.60      4.39 o 
   3  -4  23       46.72       51.81      8.04 o 
   4  -4  23      133.55      132.21     11.61 o 
  -4  -3  23       13.97       13.18      4.42 o 
  -3  -3  23       46.49       40.54      5.20 o 
  -2  -3  23        0.40        5.02      3.30 o 
  -1  -3  23       41.86       45.58      5.05 o 
   0  -3  23       12.50       10.76      3.62 o 
   1  -3  23       10.57       12.92      3.75 o 
   2  -3  23      122.36      121.09      6.86 o 
   3  -3  23       62.70       65.21      8.49 o 
   4  -3  23        0.10        3.13      5.36 o 
  -4  -2  23       55.90       65.58      6.15 o 
  -3  -2  23      174.29      172.47     12.95 o 
  -2  -2  23      123.14      126.60      7.42 o 
  -1  -2  23       36.96       35.30      5.36 o 
   0  -2  23       15.69       19.43      3.79 o 
   1  -2  23      108.08      115.36      6.74 o 
   2  -2  23        8.79        8.61      3.57 o 
   3  -2  23       17.41       14.29      5.81 o 
   4  -2  23       32.21       42.43      7.59 o 
   5  -2  23       17.83       12.52      5.58 o 
  -4  -1  23      111.00      116.49      7.73 o 
  -3  -1  23      347.88      335.95     11.82 o 
  -2  -1  23      241.19      252.51     10.94 o 
  -1  -1  23       99.58      102.95      8.49 o 
   0  -1  23       86.80       81.68      6.25 o 
   1  -1  23      146.79      160.32      7.38 o 
   2  -1  23      318.12      326.50     16.53 o 
   3  -1  23      246.33      244.32     14.29 o 
   4  -1  23      246.79      277.82     15.63 o 
   5  -1  23      168.16      173.14      9.38 o 
  -3   0  23      192.18      210.35      9.31 o 
  -2   0  23        2.62        0.45      2.84 o 
  -1   0  23       18.88       22.63      3.94 o 
   0   0  23      131.07      123.16      6.61 o 
   1   0  23       10.20        8.58      3.57 o 
   2   0  23       44.29       43.33      7.15 o 
   3   0  23       25.99       32.61      6.70 o 
   4   0  23      195.32      190.42      8.83 o 
   5   0  23      239.30      236.77     10.94 o 
   6   0  23       62.88       56.61      6.32 o 
  -3   1  23       45.66       46.38      6.48 o 
  -2   1  23        3.79        5.14      3.16 o 
  -1   1  23        1.01       -1.45      2.67 o 
   0   1  23        0.86        2.23      2.84 o 
   1   1  23        0.06        4.30      2.89 o 
   2   1  23       15.36       11.61      5.36 o 
   3   1  23       82.22       77.72      8.93 o 
   4   1  23       57.50       53.16      5.52 o 
   5   1  23       14.37       14.74      4.11 o 
   6   1  23        0.28        2.46      3.79 o 
  -3   2  23      157.25      161.91      8.51 o 
  -2   2  23       95.58      105.80      6.63 o 
  -1   2  23       26.55       26.61      4.24 o 
   0   2  23      230.82      216.87      8.65 o 
   1   2  23      193.87      188.46     16.97 o 
   2   2  23      106.81      107.20      9.38 o 
   3   2  23       91.98       86.65      8.93 o 
   4   2  23       34.57       29.54      4.57 o 
   5   2  23       29.03       23.50      4.71 o 
   6   2  23       41.69       45.06      5.84 o 
  -2   3  23      101.94      103.31      8.26 o 
  -1   3  23      341.05      316.87     10.89 o 
   0   3  23      255.92      261.22      9.63 o 
   1   3  23      477.82      480.53     16.08 o 
   2   3  23      142.75      167.94     12.06 o 
   3   3  23       36.44       39.52      4.89 o 
   4   3  23       60.98       55.66      5.66 o 
   5   3  23      102.13      116.82     12.06 o 
   6   3  23       10.98        9.16      4.11 o 
  -2   4  23       22.93       29.48      6.70 o 
  -1   4  23        3.91        4.02      4.47 o 
   0   4  23       66.51       72.15      5.68 o 
   1   4  23       67.02       59.18      8.04 o 
   2   4  23      142.87      166.60     11.61 o 
   3   4  23       36.24       33.53      4.89 o 
   4   4  23       32.23       37.26      5.20 o 
   5   4  23       36.98       36.32      5.37 o 
   6   4  23       99.66       76.79      7.10 o 
  -1   5  23        0.03       -5.36      3.57 o 
   0   5  23       24.56       24.57      5.81 o 
   1   5  23        5.94        7.15      3.30 o 
   2   5  23       31.22       35.73      6.70 o 
   3   5  23        7.34        6.68      3.62 o 
   4   5  23       85.22       76.48      6.61 o 
   5   5  23        0.89        0.89      3.79 o 
   2   6  23       67.21       86.20      9.83 o 
   3   6  23        0.43        0.41      7.82 o 
   4   6  23        3.34        4.47      4.47 o 
  -2  -5  24      129.61      134.44      8.37 o 
  -1  -5  24       34.64       40.81      5.52 o 
   0  -5  24        0.25       -1.34      6.25 o 
   1  -5  24        0.65       -1.42      3.43 o 
   2  -5  24      173.50      191.42      8.96 o 
  -3  -4  24       34.93       27.57      6.92 o 
  -2  -4  24        0.36        0.50      4.69 o 
  -1  -4  24        0.78       -0.26      3.30 o 
   0  -4  24       25.57       23.26      4.57 o 
   1  -4  24      210.79      185.04      8.71 o 
   2  -4  24        0.91        3.37      3.43 o 
   3  -4  24        0.25       -0.45      4.47 o 
  -3  -3  24      101.29      113.14      7.73 o 
  -2  -3  24      177.84      169.32      9.83 o 
  -1  -3  24      262.49      269.96     10.55 o 
   0  -3  24       99.32      105.85      8.04 o 
   1  -3  24      133.21      142.31      7.73 o 
   2  -3  24      320.03      331.86     16.97 o 
   3  -3  24      238.25      261.29     15.63 o 
   4  -3  24       49.61       33.50      7.59 o 
  -3  -2  24      145.56      137.57     12.06 o 
  -2  -2  24      436.02      455.70     14.35 o 
  -1  -2  24      100.57      110.25      6.93 o 
   0  -2  24      304.16      298.08     10.87 o 
   1  -2  24      851.88      850.10     20.15 o 
   2  -2  24      364.89      342.58     17.42 o 
   3  -2  24       13.21       21.89      6.70 o 
   4  -2  24      100.78      135.34     12.06 o 
  -3  -1  24      100.23      105.72      7.18 o 
  -2  -1  24        0.86        1.56      3.16 o 
  -1  -1  24       38.26       33.90      4.57 o 
   0  -1  24       52.18       47.76      4.83 o 
   1  -1  24       92.94       96.37      6.29 o 
   2  -1  24       25.40       23.67      6.25 o 
   3  -1  24        3.16        4.91      4.91 o 
   4  -1  24       62.61       64.32      8.93 o 
   5  -1  24       61.55       52.47      5.84 o 
  -3   0  24        1.92       -1.12      3.16 o 
  -2   0  24       52.51       57.28      5.47 o 
  -1   0  24       21.69       13.93      4.69 o 
   0   0  24       45.37       53.15      5.02 o 
   1   0  24       82.41       82.13      5.79 o 
   2   0  24      242.83      247.45     14.29 o 
   3   0  24      228.72      222.43     13.85 o 
   4   0  24       32.44       33.50      7.15 o 
   5   0  24       16.07       12.11      4.69 o 
  -3   1  24      204.00      204.88     11.17 o 
  -2   1  24       30.70       34.03      4.89 o 
  -1   1  24        5.23       -1.50      2.67 o 
   0   1  24      259.98      279.38      9.91 o 
   1   1  24      389.26      395.73     17.87 o 
   2   1  24      340.75      393.50     18.31 o 
   3   1  24      208.05      216.63     13.85 o 
   4   1  24      163.22      199.21     13.85 o 
   5   1  24        8.29        8.93      3.79 o 
  -2   2  24      404.07      380.33     12.63 o 
  -1   2  24      130.37      142.85      7.73 o 
   0   2  24      245.16      244.36     14.52 o 
   1   2  24      308.17      319.10     12.06 o 
   2   2  24      192.87      194.29     12.95 o 
   3   2  24      141.21      139.80     11.17 o 
   4   2  24       29.16       22.62      4.57 o 
   5   2  24        2.08       -0.67      3.47 o 
  -2   3  24       24.04       21.12      4.39 o 
  -1   3  24        1.08        2.94      3.30 o 
   0   3  24        7.07        4.91      3.16 o 
   1   3  24        8.71       10.02      3.30 o 
   2   3  24        1.29        4.02      4.91 o 
   3   3  24        0.06       -4.47      4.47 o 
   4   3  24        0.05        0.49      3.30 o 
   5   3  24       16.62       13.97      4.57 o 
  -1   4  24       93.32       80.84      9.38 o 
   0   4  24       84.02       87.24      7.15 o 
   1   4  24       51.50       45.25      4.71 o 
   2   4  24       80.34      106.75      9.83 o 
   3   4  24       48.09       53.15      8.04 o 
   4   4  24       18.45       21.19      4.57 o 
   5   4  24       17.53       16.77      4.89 o 
   0   5  24       89.28       87.99      9.38 o 
   2   5  24      102.99       89.33      9.38 o 
   3   5  24      125.94      122.30      7.73 o 
   4   5  24       71.13       73.27      7.15 o 
   3   6  24        6.97        6.63      4.07 o 
   0  -5  25      169.30      181.25     14.52 o 
  -2  -4  25       22.77       30.56      5.02 o 
  -1  -4  25       47.33       48.39      5.68 o 
   0  -4  25       14.15        9.62      5.58 o 
   1  -4  25       24.14       23.06      4.74 o 
   2  -4  25       30.13       42.43      7.59 o 
  -2  -3  25       52.40       59.29      5.98 o 
  -1  -3  25        1.89        3.79      5.36 o 
   0  -3  25       62.16       63.10      5.79 o 
   1  -3  25      469.99      461.42     14.17 o 
   2  -3  25       47.73       43.33      8.04 o 
   3  -3  25        1.86        4.02      5.36 o 
  -3  -2  25        0.11       -0.95      6.48 o 
  -2  -2  25        0.54        8.63      3.94 o 
  -1  -2  25        6.00        9.60      3.79 o 
   0  -2  25        1.06        3.80      3.47 o 
   1  -2  25        6.69        9.81      3.75 o 
   2  -2  25        4.38       12.95      5.81 o 
   3  -2  25       12.95       19.65      6.70 o 
   4  -2  25        6.78        4.02      5.81 o 
  -3  -1  25      156.65      172.20      9.00 o 
  -2  -1  25      231.10      236.62      9.91 o 
  -1  -1  25       75.47       76.75      6.10 o 
   0  -1  25      185.74      177.96      8.51 o 
   1  -1  25      351.27      363.60     13.85 o 
   2  -1  25      223.38      216.63     13.85 o 
   3  -1  25      164.23      201.44     13.85 o 
   4  -1  25       46.36       44.22      8.04 o 
  -2   0  25       11.29       19.60      9.60 o 
  -1   0  25       10.80        8.04      3.57 o 
   0   0  25      226.38      237.28      9.46 o 
   1   0  25      603.76      605.27     20.99 o 
   2   0  25       75.26       97.37     10.27 o 
   3   0  25      199.82      217.97     13.85 o 
   4   0  25      178.60      191.61     13.40 o 
   5   0  25       94.15       82.18     10.27 o 
  -2   1  25       93.12       91.76      6.78 o 
  -1   1  25       79.09       75.40      5.84 o 
   0   1  25        7.03        8.26      3.47 o 
   1   1  25       23.66       35.48      5.81 o 
   2   1  25       63.02       69.68      8.93 o 
   3   1  25       52.64       45.11      7.59 o 
   4   1  25       86.51       78.61      9.83 o 
   5   1  25       25.98       24.52      5.02 o 
  -2   2  25       35.83       47.65      5.52 o 
  -1   2  25       14.50       18.44      4.25 o 
   0   2  25       89.43       78.89      5.98 o 
   1   2  25      114.11      127.54      7.06 o 
   2   2  25        0.21        0.00      4.47 o 
   3   2  25        1.06        0.89      4.47 o 
   4   2  25        8.98        5.81      5.81 o 
   5   2  25        4.85        4.84      3.94 o 
  -1   3  25      263.93      262.91     10.42 o 
   0   3  25      230.94      240.76      9.63 o 
   1   3  25      126.63      149.63     11.61 o 
   2   3  25      127.86      115.68     10.72 o 
   3   3  25       67.38       71.02      8.93 o 
   4   3  25       11.73       19.65      6.70 o 
   5   3  25       71.35       92.15      9.38 o 
   0   4  25        1.00        0.55      3.30 o 
   1   4  25       25.79       36.63      7.15 o 
   2   4  25      129.28      147.40     12.06 o 
   3   4  25       36.26       25.91      6.70 o 
   4   4  25        0.43       -4.55      3.30 o 
   2   5  25        0.13       -2.68      4.47 o 
   3   5  25        1.35        4.02      4.91 o 
   0  -4  26        0.54       -0.29      3.62 o 
   1  -4  26       35.37       41.80      5.79 o 
  -1  -3  26      142.46      158.57      8.51 o 
   0  -3  26        3.34        1.83      4.24 o 
   1  -3  26       44.88       58.08      5.84 o 
   2  -3  26       65.70       82.18      9.83 o 
  -2  -2  26      388.09      403.18     13.71 o 
  -1  -2  26      213.13      232.79      9.91 o 
   0  -2  26       18.76       30.52      4.71 o 
   1  -2  26       73.75       80.38      6.10 o 
   2  -2  26      450.65      478.36     21.89 o 
   3  -2  26      147.41      146.95     12.06 o 
  -2  -1  26        6.68       12.04      4.25 o 
  -1  -1  26       10.98        3.90      3.62 o 
   0  -1  26       80.05       79.62      9.38 o 
   1  -1  26      115.24      135.33      8.93 o 
   2  -1  26       16.61       11.61      6.25 o 
   3  -1  26        0.75        1.34      5.36 o 
   4  -1  26       98.08       94.69     10.72 o 
  -2   0  26       25.22       33.62      5.02 o 
  -1   0  26       83.38       94.21      6.54 o 
   0   0  26        1.81        7.84      4.69 o 
   1   0  26        2.26       13.98      3.75 o 
   2   0  26       23.99       22.33      6.70 o 
   3   0  26       20.70       29.03      7.59 o 
   4   0  26        1.32       -1.79      4.91 o 
  -1   1  26       42.98       42.73      5.34 o 
   0   1  26      104.64      113.41      7.06 o 
   1   1  26       47.87       50.17      5.15 o 
   2   1  26        1.75        8.49      5.36 o 
   3   1  26        5.46        7.59      5.81 o 
   4   1  26       49.92       58.96      9.38 o 
  -1   2  26      251.20      261.59     10.41 o 
   0   2  26       53.94       56.46      5.52 o 
   1   2  26      115.73      114.79     10.72 o 
   2   2  26      183.20      178.21     12.95 o 
   3   2  26       50.91       35.73      8.04 o 
   4   2  26       35.63       25.91      7.15 o 
   0   3  26      126.94      128.86      7.56 o 
   1   3  26       12.93       12.51      5.81 o 
   2   3  26       23.92       25.46      6.70 o 
   3   3  26        1.25        4.02      5.36 o 
   4   3  26        2.18       -4.47      4.91 o 
   1   4  26        4.76        0.89      5.36 o 
   2   4  26        3.91        4.02      4.91 o 
   3   4  26        0.07        1.79      4.91 o 
   0  -3  27        3.22        0.06      3.62 o 
   1  -3  27       39.24       45.70      5.66 o 
  -1  -2  27       21.41       26.81      4.74 o 
   0  -2  27       20.63       19.57      4.39 o 
   1  -2  27       50.15       45.00      7.15 o 
   2  -2  27       46.18       54.94      8.93 o 
  -1  -1  27       89.17       99.89      9.60 o 
   0  -1  27       60.48       64.56      8.93 o 
   1  -1  27      169.11      181.20      8.78 o 
   2  -1  27      314.66      322.93     17.87 o 
   3  -1  27       53.31       59.40      9.38 o 
  -1   0  27       43.20       39.74      5.20 o 
   0   0  27       87.72       86.54      6.54 o 
   1   0  27      116.06      129.08     11.17 o 
   2   0  27      141.26      134.44     12.06 o 
   3   0  27      117.75      125.51     11.61 o 
  -1   1  27        1.23        3.20      3.62 o 
   0   1  27       40.40       47.12      5.26 o 
   1   1  27       47.25       50.02      8.04 o 
   2   1  27        0.61        2.23      4.91 o 
   3   1  27        4.78        3.13      5.36 o 
   4   1  27       19.41       21.89      7.59 o 
   0   2  27       17.53       16.26      6.70 o 
   1   2  27       15.03       12.06      6.25 o 
   2   2  27        0.12       -0.45      4.47 o 
   3   2  27       56.46       50.47      8.93 o 
   1   3  27       41.95       43.33      8.04 o 
   2   3  27       20.29       25.01      6.70 o 
   3   3  27       14.34       14.29      6.70 o 
   1  -1  28      324.33      331.86     17.87 o 
   2  -1  28      281.18      290.32     16.97 o 
   0   0  28        4.97        7.88      3.94 o 
   1   0  28       49.53       48.69      8.49 o 
   2   0  28       21.75       16.08      7.15 o 
   1   1  28        3.70        7.59      5.81 o 
   2   1  28        0.30       -2.23      4.91 o 
                                                 
